# Supplementary material for: Differential expression and co-expression reveal cell types relevant to genetic disorder phenotypes
Source: Bioinformatics. 2024 Oct 28;40(11):btae646. doi: 10.1093/bioinformatics/btae646 (PMC11549017; doi:10.1093/bioinformatics/btae646)
Supplement: btae646_Supplementary_Data [file btae646_supplementary_data.zip]

Archive with 2 entries (2 files):
- table_S2.tsv
- supplementary_material_final.pdf
