# Supplementary material for: Differential expression and co-expression reveal cell types relevant to genetic disorder phenotypes
Source: Bioinformatics. 2024 Oct 28;40(11):btae646. doi: 10.1093/bioinformatics/btae646 (PMC11549017; doi:10.1093/bioinformatics/btae646)
Supplement: btae646_Supplementary_Data [file btae646_supplementary_data.zip › table_S2.tsv]

hpo_code	HPO_name	num.genes	tissue	cell_type	coment_pval	coex_pval	fc_pval	coex_FDR	fc_FDR
HP:0001012	Multiple lipomas	29	adipose-tissue	adipocytes	0.0	0.173269340749759	0.5962753603468679	0.37804219799947403	0.99839790591654
HP:0001012	Multiple lipomas	29	adipose-tissue	b-cells	1.0	0.204477268435196	0.9502171843880179	0.408954536870392	0.99839790591654
HP:0001012	Multiple lipomas	29	adipose-tissue	dendritic cells	1.0	0.706289115348089	0.7358541371220749	0.8475469384177071	0.99839790591654
HP:0001012	Multiple lipomas	29	adipose-tissue	fibroblasts	1.0	0.00145000703136484	0.0268903416248163	0.0174000843763781	0.331348967663506
HP:0001012	Multiple lipomas	29	adipose-tissue	macrophages	1.0	0.0926144498023237	0.0747614640098752	0.277843349406971	0.35885502724740104
HP:0001012	Multiple lipomas	29	adipose-tissue	plasma cells	1.0	0.336165902149399	0.99839790591654	0.474587155975622	0.99839790591654
HP:0001012	Multiple lipomas	29	adipose-tissue	smooth muscle cells	1.0	3.4014074472450704e-05	0.0486762233255159	0.000816337787338817	0.331348967663506
HP:0001012	Multiple lipomas	29	adipose-tissue	t-cells	1.0	0.030888780934564996	0.711914716282362	0.167445050727525	0.99839790591654
HP:0003758	Reduced subcutaneous adipose tissue	28	adipose-tissue	adipocytes	3.17587e-09	0.00994788453153864	0.0520282595887921	0.0596873071892318	0.28705672478651395
HP:0003758	Reduced subcutaneous adipose tissue	28	adipose-tissue	b-cells	1.0	0.6284499300625059	0.999394680121524	0.643312365455995	0.999394680121524
HP:0003758	Reduced subcutaneous adipose tissue	28	adipose-tissue	dendritic cells	1.0	0.0837479945956363	0.675326070507574	0.20099518702952698	0.951110420978739
HP:0003758	Reduced subcutaneous adipose tissue	28	adipose-tissue	fibroblasts	1.0	0.00021301438420185	0.0142507376724989	0.0051123452208444	0.28705672478651395
HP:0003758	Reduced subcutaneous adipose tissue	28	adipose-tissue	macrophages	1.0	0.0172542548338335	0.24258049237744897	0.0828204232024008	0.646881313006531
HP:0003758	Reduced subcutaneous adipose tissue	28	adipose-tissue	plasma cells	1.0	0.34816571567508603	0.871851219230511	0.464220954233448	0.951110420978739
HP:0003758	Reduced subcutaneous adipose tissue	28	adipose-tissue	smooth muscle cells	1.0	0.00150227908476383	0.109598960483048	0.018027349017166	0.39263359832005
HP:0003758	Reduced subcutaneous adipose tissue	28	adipose-tissue	t-cells	1.0	0.033438743631768	0.728241459299984	0.0944077867833581	0.951110420978739
HP:0008887	Adipose tissue loss	27	adipose-tissue	adipocytes	0.0	0.41833017957284	0.146959965962728	0.80834165481481	0.7054078366210941
HP:0008887	Adipose tissue loss	27	adipose-tissue	b-cells	1.0	0.47153263197530604	0.9248561583765529	0.80834165481481	0.9558190192484909
HP:0008887	Adipose tissue loss	27	adipose-tissue	dendritic cells	1.0	0.0105609329819684	0.5743593538551309	0.0582434390164622	0.9558190192484909
HP:0008887	Adipose tissue loss	27	adipose-tissue	fibroblasts	1.0	0.0010712521094334302	0.0222259656017581	0.0164720285935346	0.2767289759534
HP:0008887	Adipose tissue loss	27	adipose-tissue	macrophages	1.0	0.43838483646563997	0.5023996896973979	0.80834165481481	0.9558190192484909
HP:0008887	Adipose tissue loss	27	adipose-tissue	plasma cells	1.0	0.997903812923372	0.940746253882371	0.9981606101359101	0.9558190192484909
HP:0008887	Adipose tissue loss	27	adipose-tissue	smooth muscle cells	1.0	0.0454368366045263	0.0512705571728711	0.155783439786947	0.307623343037227
HP:0008887	Adipose tissue loss	27	adipose-tissue	t-cells	1.0	0.0121340497950963	0.511209176893911	0.0582434390164622	0.9558190192484909
HP:0012032	Lipoma	21	adipose-tissue	adipocytes	0.0	0.007504187241615929	0.14833257217315898	0.0360200987597565	0.48256426546824605
HP:0012032	Lipoma	21	adipose-tissue	b-cells	1.0	0.152624767639712	0.385575794328181	0.332999493032099	0.5599161225998841
HP:0012032	Lipoma	21	adipose-tissue	dendritic cells	1.0	0.222058357116515	0.229410627845123	0.396107814199025	0.5599161225998841
HP:0012032	Lipoma	21	adipose-tissue	fibroblasts	1.0	0.0025530264023180898	0.0318316978848081	0.0244703411714496	0.40424928627454704
HP:0012032	Lipoma	21	adipose-tissue	macrophages	1.0	0.267460475344903	0.0673748810457578	0.427936760551845	0.40424928627454704
HP:0012032	Lipoma	21	adipose-tissue	plasma cells	1.0	3.72145240562399e-07	0.715860324997471	8.93148577349758e-06	0.7469846869538829
HP:0012032	Lipoma	21	adipose-tissue	smooth muscle cells	1.24514e-06	0.0812861564427684	0.0537018977694102	0.24229107691518204	0.40424928627454704
HP:0012032	Lipoma	21	adipose-tissue	t-cells	1.0	0.0333376566495413	0.295752909586576	0.133350626598165	0.5599161225998841
HP:0012490	Panniculitis	22	adipose-tissue	adipocytes	0.0	0.41991506688806496	0.15340167751535902	0.458089163877889	0.21656707413933
HP:0012490	Panniculitis	22	adipose-tissue	b-cells	0.00016790599999999997	2.74114564528428e-05	0.0805489786343142	7.30972172075808e-05	0.132651231216684
HP:0012490	Panniculitis	22	adipose-tissue	dendritic cells	1.0	8.81139936648553e-10	3.7855711163999396e-05	4.2294716959130495e-09	0.00045426853396799294
HP:0012490	Panniculitis	22	adipose-tissue	fibroblasts	1.0	0.00135133357464964	0.0820946526132571	0.00231657184225653	0.132651231216684
HP:0012490	Panniculitis	22	adipose-tissue	macrophages	0.0	2.34185212166408e-12	0.00534525015818676	2.8102225459969e-11	0.0128286003796482
HP:0012490	Panniculitis	22	adipose-tissue	plasma cells	0.0	1.27702883013175e-29	0.00032824062568671	3.0648691923162e-28	0.00196944375412026
HP:0012490	Panniculitis	22	adipose-tissue	smooth muscle cells	1.0	0.0267619137160151	0.9929313480918391	0.0401428705740226	0.9950867103838129
HP:0012490	Panniculitis	22	adipose-tissue	t-cells	0.0	3.749818679836229e-11	3.0091702144309004e-05	2.99985494386898e-10	0.00045426853396799294
HP:0100578	Lipoatrophy	70	adipose-tissue	adipocytes	0.0	2.48445869385392e-06	0.089908121837769	1.19254017304988e-05	0.40355210590972795
HP:0100578	Lipoatrophy	70	adipose-tissue	b-cells	1.0	0.0584065258750747	0.998908921221289	0.0876097888126121	0.9995260423996429
HP:0100578	Lipoatrophy	70	adipose-tissue	dendritic cells	1.0	0.00904587382515464	0.9963212436254271	0.0197364519821556	0.9995260423996429
HP:0100578	Lipoatrophy	70	adipose-tissue	fibroblasts	1.18903e-07	2.0561178185600098e-42	0.0112370517431174	4.934682764544029e-41	0.13484462091740898
HP:0100578	Lipoatrophy	70	adipose-tissue	macrophages	1.1305300000000001e-07	0.40814194412028404	0.9651203789140391	0.46644793613746705	0.9995260423996429
HP:0100578	Lipoatrophy	70	adipose-tissue	plasma cells	1.0	0.0125281119904661	0.967256310181578	0.0250562239809322	0.9995260423996429
HP:0100578	Lipoatrophy	70	adipose-tissue	smooth muscle cells	1.0	1.23949981178744e-33	0.00566731981591311	1.4873997741449297e-32	0.13484462091740898
HP:0100578	Lipoatrophy	70	adipose-tissue	t-cells	1.0	0.00039051781122119504	0.886370210015499	0.00117155343366359	0.9995260423996429
HP:0000824	Decreased response to growth hormone stimulation test	120	blood	b-cells	1.0	3.91255904951601e-05	0.6305161397595389	9.39014171883843e-05	0.948327597907879
HP:0000824	Decreased response to growth hormone stimulation test	120	blood	dendritic cells	1.0	1.63867492766933e-08	0.758421037884396	9.83204956601598e-08	0.948327597907879
HP:0000824	Decreased response to growth hormone stimulation test	120	blood	macrophages	1.0	0.00126618818655581	0.573771508651453	0.00189928227983372	0.948327597907879
HP:0000824	Decreased response to growth hormone stimulation test	120	blood	monocytes	1.0	1.2749248433229098e-12	0.6859634608237161	1.5299098119874902e-11	0.948327597907879
HP:0000824	Decreased response to growth hormone stimulation test	120	blood	nk-cells	1.0	0.0147874622568914	0.740974000412145	0.0177449547082697	0.948327597907879
HP:0000824	Decreased response to growth hormone stimulation test	120	blood	t-cells	1.0	9.37380222659619e-08	0.184233191199115	3.74952089063848e-07	0.948327597907879
HP:0000825	Hyperinsulinemic hypoglycemia	24	blood	b-cells	0.000308558	0.0558312388163105	0.237902712695212	0.262387372489492	0.7815023900685308
HP:0000825	Hyperinsulinemic hypoglycemia	24	blood	dendritic cells	1.0	0.928472505190728	0.748232387635435	0.928472505190728	0.7815023900685308
HP:0000825	Hyperinsulinemic hypoglycemia	24	blood	macrophages	1.0	0.179263033716375	0.7815023900685308	0.391002858308982	0.7815023900685308
HP:0000825	Hyperinsulinemic hypoglycemia	24	blood	monocytes	1.0	0.065596843122373	0.13936041002080302	0.262387372489492	0.7815023900685308
HP:0000825	Hyperinsulinemic hypoglycemia	24	blood	nk-cells	1.0	0.638418820826139	0.724368718992388	0.766102584991367	0.7815023900685308
HP:0000825	Hyperinsulinemic hypoglycemia	24	blood	t-cells	1.0	0.0274120442363817	0.23053213351044302	0.262387372489492	0.7815023900685308
HP:0001880	Eosinophilia	51	blood	b-cells	0.0	0.00513867412044235	0.165867483850756	0.00880915563504403	0.221156645134341
HP:0001880	Eosinophilia	51	blood	dendritic cells	0.0	0.9803841921493059	0.512738692365464	0.9803841921493059	0.559351300762324
HP:0001880	Eosinophilia	51	blood	macrophages	0.0	0.43498088878259705	0.911619870882611	0.474524605944651	0.911619870882611
HP:0001880	Eosinophilia	51	blood	monocytes	0.0	2.3386281680346497e-08	0.000365735262664749	2.8063538016415803e-07	0.0011313161892453599
HP:0001880	Eosinophilia	51	blood	nk-cells	3.97989e-06	0.000101141969750887	0.00289003996403674	0.00029099457078354	0.004954354224062979
HP:0001880	Eosinophilia	51	blood	t-cells	0.0	1.31357482310367e-06	0.000314892022813002	7.88144893862202e-06	0.0011313161892453599
HP:0001882	Leukopenia	113	blood	b-cells	2.57443e-07	0.0854704790869242	0.0071856318575355405	0.21256382477317395	0.00958084247671405
HP:0001882	Leukopenia	113	blood	dendritic cells	1.0	0.8956030000274571	0.00308468488991658	0.9974591576501881	0.004627027334874871
HP:0001882	Leukopenia	113	blood	macrophages	0.0	1.8900771326318197e-22	0.4545898342850371	2.2680925591581797e-21	0.4545898342850371
HP:0001882	Leukopenia	113	blood	monocytes	0.0	0.00268090590571892	0.000340073559653353	0.0107236236228757	0.00204044135792012
HP:0001882	Leukopenia	113	blood	nk-cells	3.2406599999999996e-05	0.9488400817348441	0.0274919326696093	0.9974591576501881	0.0299911992759374
HP:0001882	Leukopenia	113	blood	t-cells	4.01408e-07	0.000236288352475221	8.958820256343759e-05	0.0014177301148513301	0.00107505843076125
HP:0001894	Thrombocytosis	51	blood	b-cells	1.0	0.007809458256225009	5.08744395146175e-06	0.0468567495373501	8.72133248822014e-06
HP:0001894	Thrombocytosis	51	blood	dendritic cells	1.0	0.720338042076718	0.0007735771740902269	0.864405650492062	0.000928292608908272
HP:0001894	Thrombocytosis	51	blood	macrophages	1.0	2.2520906479193998e-14	0.9708696199128629	2.7025087775032796e-13	0.9708696199128629
HP:0001894	Thrombocytosis	51	blood	monocytes	0.0	0.0131940663767439	3.30556169280911e-10	0.0527762655069756	3.966674031370929e-09
HP:0001894	Thrombocytosis	51	blood	nk-cells	1.0	0.9967831470984119	0.0035836565417212795	0.9967831470984119	0.00390944350005958
HP:0001894	Thrombocytosis	51	blood	t-cells	1.0	0.0388486118471714	8.11329869931948e-07	0.0932366684332114	2.62418561279105e-06
HP:0001987	Hyperammonemia	55	blood	b-cells	1.0	0.13695453933469803	0.5199059063117629	0.27390907866939607	0.6932078750823512
HP:0001987	Hyperammonemia	55	blood	dendritic cells	1.0	0.0472937155096882	0.908559946244134	0.141881146529065	0.908559946244134
HP:0001987	Hyperammonemia	55	blood	macrophages	1.0	0.263224783025095	0.828746215495802	0.451242485185877	0.9040867805408751
HP:0001987	Hyperammonemia	55	blood	monocytes	1.0	7.43515774941342e-05	0.165354716060371	0.00089221892992961	0.6853044462313199
HP:0001987	Hyperammonemia	55	blood	nk-cells	1.0	0.49913555238172097	0.38320833710515606	0.665514069842295	0.6932078750823512
HP:0001987	Hyperammonemia	55	blood	t-cells	1.0	0.0129896044311324	0.0708467929204041	0.0779376265867944	0.6853044462313199
HP:0001998	Neonatal hypoglycemia	41	blood	b-cells	1.0	0.8474151940180109	0.857424122535698	0.9712116486912561	0.9732256568412321
HP:0001998	Neonatal hypoglycemia	41	blood	dendritic cells	1.0	0.10802271992175899	0.852745253651543	0.302353757754932	0.9732256568412321
HP:0001998	Neonatal hypoglycemia	41	blood	macrophages	1.0	0.9712116486912561	0.943301869328994	0.9712116486912561	0.9732256568412321
HP:0001998	Neonatal hypoglycemia	41	blood	monocytes	1.0	0.00658255077561042	0.248978328678477	0.0789906093073251	0.9732256568412321
HP:0001998	Neonatal hypoglycemia	41	blood	nk-cells	1.0	0.151176878877466	0.9392993457523992	0.302353757754932	0.9732256568412321
HP:0001998	Neonatal hypoglycemia	41	blood	t-cells	1.0	0.13129074467889598	0.6329963054805711	0.302353757754932	0.9732256568412321
HP:0002148	Hypophosphatemia	44	blood	b-cells	1.0	0.118987248169774	0.9560139977104799	0.24002010287935197	0.9638802839210979
HP:0002148	Hypophosphatemia	44	blood	dendritic cells	1.0	0.000532671126919215	0.503281388110385	0.00639205352303058	0.9371245164947378
HP:0002148	Hypophosphatemia	44	blood	macrophages	1.0	0.10165984782759697	0.27205223273240803	0.24002010287935197	0.8403653695101891
HP:0002148	Hypophosphatemia	44	blood	monocytes	1.0	0.17243336046967	0.20501251706457604	0.29560004651943395	0.8403653695101891
HP:0002148	Hypophosphatemia	44	blood	nk-cells	1.0	0.796091680187329	0.546655967955264	0.955310016224795	0.9371245164947378
HP:0002148	Hypophosphatemia	44	blood	t-cells	1.0	0.019736540305057	0.327217028405932	0.118419241830342	0.8403653695101891
HP:0002149	Hyperuricemia	22	blood	b-cells	1.0	0.9142373363576591	0.9049107992043292	0.9939074859965809	0.978202662983239
HP:0002149	Hyperuricemia	22	blood	dendritic cells	1.0	0.6606448689534921	0.800583029151195	0.9939074859965809	0.978202662983239
HP:0002149	Hyperuricemia	22	blood	macrophages	1.0	0.589590937020583	0.8015865371996291	0.9939074859965809	0.978202662983239
HP:0002149	Hyperuricemia	22	blood	monocytes	1.0	0.29815739605512104	0.7045424027201891	0.9939074859965809	0.978202662983239
HP:0002149	Hyperuricemia	22	blood	nk-cells	1.0	0.9939074859965809	0.978202662983239	0.9939074859965809	0.978202662983239
HP:0002149	Hyperuricemia	22	blood	t-cells	1.0	0.0403990280714078	0.6988876495355619	0.484788336856894	0.978202662983239
HP:0002151	Increased serum lactate	168	blood	b-cells	1.0	4.284178918941e-24	0.0022945024006669396	2.5705073513646e-23	0.0039334326868576104
HP:0002151	Increased serum lactate	168	blood	dendritic cells	1.0	2.17291067665671e-14	0.277776305296579	4.34582135331342e-14	0.303028696687177
HP:0002151	Increased serum lactate	168	blood	macrophages	1.0	6.7697273936287e-13	0.9516349676907271	1.1605246960506299e-12	0.9516349676907271
HP:0002151	Increased serum lactate	168	blood	monocytes	1.0	2.41384281352937e-16	8.545886476725661e-06	5.7932227524704895e-16	2.5637659430177e-05
HP:0002151	Increased serum lactate	168	blood	nk-cells	1.0	3.56167320297453e-20	0.0256162582233384	1.42466928118981e-19	0.0307395098680061
HP:0002151	Increased serum lactate	168	blood	t-cells	1.0	3.4753023544805096e-38	9.73445104759924e-08	4.17036282537661e-37	1.1681341257119101e-06
HP:0002153	Hyperkalemia	30	blood	b-cells	1.0	0.00150301495212804	0.9855850219424191	0.0180361794255365	0.9855850219424191
HP:0002153	Hyperkalemia	30	blood	dendritic cells	1.0	0.0528123317709247	0.908216335513568	0.21124932708369895	0.9855850219424191
HP:0002153	Hyperkalemia	30	blood	macrophages	1.0	0.48433519566747496	0.7605258636276341	0.7343721673004441	0.9855850219424191
HP:0002153	Hyperkalemia	30	blood	monocytes	1.0	0.148052752232499	0.38525583579815903	0.444158256697497	0.9855850219424191
HP:0002153	Hyperkalemia	30	blood	nk-cells	1.0	0.828655033583412	0.948421318067168	0.9724510564441441	0.9855850219424191
HP:0002153	Hyperkalemia	30	blood	t-cells	1.0	0.0190446139936561	0.289828119938107	0.114267683961937	0.9855850219424191
HP:0002155	Hypertriglyceridemia	81	blood	b-cells	1.0	0.8013793327129599	0.99999588903102	0.9819304439507769	0.99999588903102
HP:0002155	Hypertriglyceridemia	81	blood	dendritic cells	1.0	0.901178436229955	0.813005056724225	0.9819304439507769	0.99999588903102
HP:0002155	Hypertriglyceridemia	81	blood	macrophages	0.0	1.48786588715691e-10	0.00665391523024536	1.7854390645882897e-09	0.0798469827629443
HP:0002155	Hypertriglyceridemia	81	blood	monocytes	1.0	0.0121613760266947	0.209132019759106	0.0364841280800841	0.7431145077513629
HP:0002155	Hypertriglyceridemia	81	blood	nk-cells	1.0	0.9819304439507769	0.659114932386702	0.9819304439507769	0.99999588903102
HP:0002155	Hypertriglyceridemia	81	blood	t-cells	1.0	3.3054386711313896e-05	0.5903305022771	0.000198326320267883	0.99999588903102
HP:0002173	Hypoglycemic seizures	22	blood	b-cells	1.0	0.36582726358062	0.498613074598842	0.796413525671172	0.790651420124361
HP:0002173	Hypoglycemic seizures	22	blood	dendritic cells	1.0	0.990230034640691	0.447455197761705	0.999279969199593	0.790651420124361
HP:0002173	Hypoglycemic seizures	22	blood	macrophages	1.0	0.313072850719741	0.0844368425168584	0.796413525671172	0.790651420124361
HP:0002173	Hypoglycemic seizures	22	blood	monocytes	1.0	0.398206762835586	0.226493561181952	0.796413525671172	0.790651420124361
HP:0002173	Hypoglycemic seizures	22	blood	nk-cells	1.0	0.271250106966017	0.165524544164239	0.796413525671172	0.790651420124361
HP:0002173	Hypoglycemic seizures	22	blood	t-cells	1.0	0.00273270036891602	0.42761474022868107	0.0260876048942002	0.790651420124361
HP:0002720	Decreased circulating IgA level	54	blood	b-cells	0.0	0.0038831140614660397	5.4809271341612995e-06	0.00582467109219906	6.57711256099356e-05
HP:0002720	Decreased circulating IgA level	54	blood	dendritic cells	1.0	1.6565530235806198e-05	0.10739689786696302	4.96965907074186e-05	0.143195863822617
HP:0002720	Decreased circulating IgA level	54	blood	macrophages	1.0	0.9477897596146451	0.9782059003618621	0.9477897596146451	0.9782059003618621
HP:0002720	Decreased circulating IgA level	54	blood	monocytes	1.0	1.1672795200949e-07	0.0430332926950077	1.40073542411388e-06	0.0860665853900154
HP:0002720	Decreased circulating IgA level	54	blood	nk-cells	1.0	4.89760716885686e-05	0.0337842441993995	0.00011754257205256499	0.0840734800373299
HP:0002720	Decreased circulating IgA level	54	blood	t-cells	0.0	6.41248783460677e-07	0.0027270184721575	3.84749270076406e-06	0.016362110832945
HP:0002850	Decreased circulating total IgM	48	blood	b-cells	0.0	1.4620034126475e-05	0.000134161756693742	2.924006825295e-05	0.000804970540162452
HP:0002850	Decreased circulating total IgM	48	blood	dendritic cells	1.0	2.73433126435728e-09	0.0197050126107602	3.2811975172287406e-08	0.0295575189161403
HP:0002850	Decreased circulating total IgM	48	blood	macrophages	1.0	0.7228893498211529	0.567036605695052	0.7228893498211529	0.567036605695052
HP:0002850	Decreased circulating total IgM	48	blood	monocytes	1.66177e-05	1.27612072801166e-08	0.000105853395208673	7.65672436806996e-08	0.000804970540162452
HP:0002850	Decreased circulating total IgM	48	blood	nk-cells	7.10398e-06	7.9106844971524e-06	0.0006780487738245259	1.89856427931658e-05	0.0027121950952981
HP:0002850	Decreased circulating total IgM	48	blood	t-cells	0.0	2.12188273109431e-08	0.00517965989492687	8.48753092437724e-08	0.0126833248170045
HP:0002900	Hypokalemia	65	blood	b-cells	1.0	0.0569800566782536	0.883280622479064	0.301092910869914	0.9954374598013941
HP:0002900	Hypokalemia	65	blood	dendritic cells	1.0	0.0752732277174784	0.783832746614773	0.301092910869914	0.9954374598013941
HP:0002900	Hypokalemia	65	blood	macrophages	1.0	0.999656147217231	0.839104284676566	0.999656147217231	0.9954374598013941
HP:0002900	Hypokalemia	65	blood	monocytes	1.0	0.00895919143522004	0.39938045461349303	0.107510297222641	0.9954374598013941
HP:0002900	Hypokalemia	65	blood	nk-cells	1.0	0.9490385607316321	0.9954374598013941	0.999656147217231	0.9954374598013941
HP:0002900	Hypokalemia	65	blood	t-cells	1.0	0.176462009577084	0.48717223659037107	0.5293860287312521	0.9954374598013941
HP:0002901	Hypocalcemia	67	blood	b-cells	1.0	0.166235027962172	0.639822922764906	0.332470055924344	0.9976307163135649
HP:0002901	Hypocalcemia	67	blood	dendritic cells	1.0	0.7454994193679059	0.807939773798308	0.9925107104042991	0.9976307163135649
HP:0002901	Hypocalcemia	67	blood	macrophages	1.0	0.000293382532201942	0.9366864709235841	0.0011735301288077699	0.9976307163135649
HP:0002901	Hypocalcemia	67	blood	monocytes	1.0	0.000146865742151704	0.21333543693084303	0.000966914285600886	0.9976307163135649
HP:0002901	Hypocalcemia	67	blood	nk-cells	1.0	0.9925107104042991	0.932652522337205	0.9925107104042991	0.9976307163135649
HP:0002901	Hypocalcemia	67	blood	t-cells	1.0	0.000161152380933481	0.632681458441604	0.000966914285600886	0.9976307163135649
HP:0002902	Hyponatremia	44	blood	b-cells	1.0	0.0015689273383181599	0.329973197495846	0.0188271280598179	0.706571566843822
HP:0002902	Hyponatremia	44	blood	dendritic cells	1.0	0.8280834868026109	0.64769060294017	0.9271511057386079	0.706571566843822
HP:0002902	Hyponatremia	44	blood	macrophages	1.0	0.613257733994955	0.23985700500079102	0.919886600992433	0.706571566843822
HP:0002902	Hyponatremia	44	blood	monocytes	1.0	0.10090351427794	0.45534088918252796	0.273922138762616	0.706571566843822
HP:0002902	Hyponatremia	44	blood	nk-cells	1.0	0.136961069381308	0.42248538843878297	0.273922138762616	0.706571566843822
HP:0002902	Hyponatremia	44	blood	t-cells	1.0	0.00660012040780986	0.35775244055444105	0.0396007224468592	0.706571566843822
HP:0002908	Conjugated hyperbilirubinemia	25	blood	b-cells	1.0	0.799981353881951	0.28815361724928196	0.991569675545775	0.923548319929048
HP:0002908	Conjugated hyperbilirubinemia	25	blood	dendritic cells	1.0	0.70813450568509	0.0218768814718703	0.991569675545775	0.26252257766244397
HP:0002908	Conjugated hyperbilirubinemia	25	blood	macrophages	1.0	0.991569675545775	0.300681061441247	0.991569675545775	0.923548319929048
HP:0002908	Conjugated hyperbilirubinemia	25	blood	monocytes	1.0	0.8501861346086401	0.691650156567989	0.991569675545775	0.923548319929048
HP:0002908	Conjugated hyperbilirubinemia	25	blood	nk-cells	1.0	0.45431028091252	0.8708936027097851	0.991569675545775	0.923548319929048
HP:0002908	Conjugated hyperbilirubinemia	25	blood	t-cells	1.0	0.5709602667522861	0.754505017146127	0.991569675545775	0.923548319929048
HP:0002917	Hypomagnesemia	23	blood	b-cells	1.0	0.88710336187405	0.8277229564893299	0.995234190372239	0.9988990282500021
HP:0002917	Hypomagnesemia	23	blood	dendritic cells	1.0	0.7371060533018579	0.7887813172819459	0.995234190372239	0.9988990282500021
HP:0002917	Hypomagnesemia	23	blood	macrophages	1.0	0.662746557697991	0.680013267686682	0.995234190372239	0.9988990282500021
HP:0002917	Hypomagnesemia	23	blood	monocytes	1.0	0.83555973407424	0.98730808162121	0.995234190372239	0.9988990282500021
HP:0002917	Hypomagnesemia	23	blood	nk-cells	1.0	0.571357922879935	0.9988990282500021	0.995234190372239	0.9988990282500021
HP:0002917	Hypomagnesemia	23	blood	t-cells	1.0	0.144152376527214	0.7832958751468492	0.995234190372239	0.9988990282500021
HP:0002920	Decreased circulating ACTH level	29	blood	b-cells	1.0	0.355666908916966	0.577811934518103	0.47422254522262103	0.693374321421724
HP:0002920	Decreased circulating ACTH level	29	blood	dendritic cells	1.0	0.43827491956513503	0.131676324985164	0.5090557065194289	0.6219577095925279
HP:0002920	Decreased circulating ACTH level	29	blood	macrophages	1.0	0.281781735987745	0.7193487842763341	0.42267260398161705	0.7193487842763341
HP:0002920	Decreased circulating ACTH level	29	blood	monocytes	1.0	0.00230319196359287	0.0255242396425535	0.0172335111166151	0.30629087571064195
HP:0002920	Decreased circulating ACTH level	29	blood	nk-cells	1.0	0.177439187778719	0.31097885479626397	0.41630022476211	0.6219577095925279
HP:0002920	Decreased circulating ACTH level	29	blood	t-cells	1.0	0.17515034077077898	0.211031949547015	0.41630022476211	0.6219577095925279
HP:0003072	Hypercalcemia	64	blood	b-cells	1.0	1.4255248811882001e-05	0.2728533750006	2.1382873217823e-05	0.958971418962257
HP:0003072	Hypercalcemia	64	blood	dendritic cells	1.0	0.0113566073355824	0.852954846347886	0.0123890261842717	0.958971418962257
HP:0003072	Hypercalcemia	64	blood	macrophages	1.0	0.7399877887235708	0.958971418962257	0.7399877887235708	0.958971418962257
HP:0003072	Hypercalcemia	64	blood	monocytes	1.0	1.48892708235819e-06	0.347037356820528	2.97785416471638e-06	0.958971418962257
HP:0003072	Hypercalcemia	64	blood	nk-cells	1.0	1.7610446608736398e-07	0.792887210443323	7.044178643494559e-07	0.958971418962257
HP:0003072	Hypercalcemia	64	blood	t-cells	1.0	1.00717042963056e-10	0.499865495839911	1.20860451555667e-09	0.958971418962257
HP:0003073	Hypoalbuminemia	92	blood	b-cells	1.0	0.00019886378654808702	0.15973878932188698	0.000623977158602436	0.46201656417023207
HP:0003073	Hypoalbuminemia	92	blood	dendritic cells	1.0	0.582780307907667	0.20550996317762502	0.6357603358992729	0.46201656417023207
HP:0003073	Hypoalbuminemia	92	blood	macrophages	1.0	0.8698662401106501	0.365119448994308	0.8698662401106501	0.625919055418814
HP:0003073	Hypoalbuminemia	92	blood	monocytes	1.0	5.47403537724371e-06	0.11191227213938	6.56884245269245e-05	0.46201656417023207
HP:0003073	Hypoalbuminemia	92	blood	nk-cells	1.0	0.0707373916250234	0.593914708657891	0.0848848699500281	0.7047882611100771
HP:0003073	Hypoalbuminemia	92	blood	t-cells	1.0	0.00020799238620081202	0.23100828208511603	0.000623977158602436	0.46201656417023207
HP:0003074	Hyperglycemia	42	blood	b-cells	3.04282e-07	0.47786412913792403	0.9010381493645121	0.9557282582758481	0.9999763056624972
HP:0003074	Hyperglycemia	42	blood	dendritic cells	1.0	0.0124790106671245	0.753358621613412	0.074874064002747	0.9999763056624972
HP:0003074	Hyperglycemia	42	blood	macrophages	0.0	0.402750202745575	0.872364260026013	0.9557282582758481	0.9999763056624972
HP:0003074	Hyperglycemia	42	blood	monocytes	0.0	0.00401852990505397	0.8376237428314909	0.0482223588606477	0.9999763056624972
HP:0003074	Hyperglycemia	42	blood	nk-cells	1.0	0.982986879421918	0.980123959995783	0.9832156188385351	0.9999763056624972
HP:0003074	Hyperglycemia	42	blood	t-cells	1.0	0.614576403863041	0.9969232963799491	0.9832156188385351	0.9999763056624972
HP:0003118	Increased circulating cortisol level	20	blood	b-cells	1.0	0.896396838943761	0.564960712668318	0.896396838943761	0.737702581162753
HP:0003118	Increased circulating cortisol level	20	blood	dendritic cells	1.0	0.40689879455458094	0.47307978256375605	0.658331435647057	0.737702581162753
HP:0003118	Increased circulating cortisol level	20	blood	macrophages	1.0	0.0127092525243958	0.6755883063079541	0.0762555151463748	0.737702581162753
HP:0003118	Increased circulating cortisol level	20	blood	monocytes	1.0	0.116982969078482	0.38347195797307	0.467931876313928	0.737702581162753
HP:0003118	Increased circulating cortisol level	20	blood	nk-cells	1.0	0.642839589398444	0.5852691204622429	0.70127955207103	0.737702581162753
HP:0003118	Increased circulating cortisol level	20	blood	t-cells	1.0	0.0126182404035708	0.197588512845095	0.0762555151463748	0.737702581162753
HP:0003124	Hypercholesterolemia	63	blood	b-cells	1.0	0.49963757900210604	0.9582939852215699	0.6997700466116039	0.999489953330969
HP:0003124	Hypercholesterolemia	63	blood	dendritic cells	1.0	0.440478945230524	0.251007431013406	0.6997700466116039	0.999489953330969
HP:0003124	Hypercholesterolemia	63	blood	macrophages	0.0	0.137705124689426	0.790073791307213	0.6997700466116039	0.999489953330969
HP:0003124	Hypercholesterolemia	63	blood	monocytes	0.0	0.307805179651201	0.278073574095192	0.6997700466116039	0.999489953330969
HP:0003124	Hypercholesterolemia	63	blood	nk-cells	1.0	0.9652188224692242	0.999489953330969	0.9652188224692242	0.999489953330969
HP:0003124	Hypercholesterolemia	63	blood	t-cells	1.0	0.00133640698241729	0.957888315088971	0.0160368837890075	0.999489953330969
HP:0003128	Lactic acidosis	165	blood	b-cells	1.0	2.33410242517018e-25	0.00674865732865474	2.8009229102042202e-24	0.0115691268491224
HP:0003128	Lactic acidosis	165	blood	dendritic cells	1.0	3.33845262541969e-18	0.4616952156841961	2.00307157525181e-17	0.503667508019123
HP:0003128	Lactic acidosis	165	blood	macrophages	1.0	6.74446029956788e-12	0.735650177314211	2.0233380898703602e-11	0.735650177314211
HP:0003128	Lactic acidosis	165	blood	monocytes	1.0	2.23688283156235e-09	3.2139318636267896e-05	5.3685187957496396e-09	0.000128557274545072
HP:0003128	Lactic acidosis	165	blood	nk-cells	1.0	4.059890677169639e-09	0.0373063519129188	8.119781354339279e-09	0.0506466664463861
HP:0003128	Lactic acidosis	165	blood	t-cells	1.0	1.1105508672835301e-17	1.8241766033663898e-06	4.4422034691341204e-17	2.18901192403967e-05
HP:0003139	Panhypogammaglobulinemia	21	blood	b-cells	0.0	0.00417361850860103	0.00235860614292582	0.0138904167269991	0.0035379092143887295
HP:0003139	Panhypogammaglobulinemia	21	blood	dendritic cells	1.0	1.29585860056006e-05	0.0039825080636304395	0.000155503032067207	0.00531001075150725
HP:0003139	Panhypogammaglobulinemia	21	blood	macrophages	1.0	0.0715300927891669	0.0610241661861128	0.11645047214885902	0.0610241661861128
HP:0003139	Panhypogammaglobulinemia	21	blood	monocytes	1.0	0.0763104155266398	0.0008821754746872859	0.11645047214885902	0.00211722113924949
HP:0003139	Panhypogammaglobulinemia	21	blood	nk-cells	1.0	0.0873378541116446	0.000149783765972303	0.11645047214885902	0.00156822593350181
HP:0003139	Panhypogammaglobulinemia	21	blood	t-cells	3.73301e-09	0.00032686701191369903	0.00026137098891696804	0.00196120207148219	0.00156822593350181
HP:0003141	Increased LDL cholesterol concentration	31	blood	b-cells	1.0	0.20674272222915302	0.9914383184162541	0.6268556359608239	0.9914383184162541
HP:0003141	Increased LDL cholesterol concentration	31	blood	dendritic cells	1.0	0.407577469375147	0.62456198249037	0.764218802894363	0.911449091359696
HP:0003141	Increased LDL cholesterol concentration	31	blood	macrophages	1.0	0.175730642790352	0.019029936124619	0.6268556359608239	0.228359233495428
HP:0003141	Increased LDL cholesterol concentration	31	blood	monocytes	1.0	0.227762977692514	0.5638166493351379	0.6268556359608239	0.911449091359696
HP:0003141	Increased LDL cholesterol concentration	31	blood	nk-cells	1.0	0.9311893491064341	0.13449920148866598	0.9311893491064341	0.8069952089319959
HP:0003141	Increased LDL cholesterol concentration	31	blood	t-cells	1.0	0.00526525918629693	0.475652643305323	0.0631831102355632	0.911449091359696
HP:0003212	Increased circulating IgE level	37	blood	b-cells	0.0	0.0807910329121194	0.46638347576673	0.0949281499207992	0.46638347576673
HP:0003212	Increased circulating IgE level	37	blood	dendritic cells	0.00020444400000000002	0.0127913738492259	0.13107526279487403	0.0191870607738389	0.157290315353849
HP:0003212	Increased circulating IgE level	37	blood	macrophages	0.000246374	0.34111176934791304	0.21763450495945996	0.34111176934791304	0.237419459955775
HP:0003212	Increased circulating IgE level	37	blood	monocytes	2.0175200000000002e-10	9.57608554785568e-06	0.000151230376782619	5.74565132871341e-05	0.000907382260695714
HP:0003212	Increased circulating IgE level	37	blood	nk-cells	1.0	0.009496611371759	0.00491112281969437	0.0162799052087297	0.00982224563938874
HP:0003212	Increased circulating IgE level	37	blood	t-cells	0.0	1.2627653216162e-07	0.000118383013788851	1.51531838593944e-06	0.000907382260695714
HP:0003233	Decreased HDL cholesterol concentration	20	blood	b-cells	1.0	0.33277379975594396	0.9958441619408069	0.9369561613452579	0.999614272802644
HP:0003233	Decreased HDL cholesterol concentration	20	blood	dendritic cells	1.0	0.928649122812725	0.999614272802644	0.9862920691541409	0.999614272802644
HP:0003233	Decreased HDL cholesterol concentration	20	blood	macrophages	1.78932e-06	0.42604927069281195	0.0393069783430006	0.9369561613452579	0.47168374011600706
HP:0003233	Decreased HDL cholesterol concentration	20	blood	monocytes	1.0	0.30237925279389	0.386645506311833	0.9369561613452579	0.999614272802644
HP:0003233	Decreased HDL cholesterol concentration	20	blood	nk-cells	1.0	0.9686840120009279	0.786511471621134	0.9862920691541409	0.999614272802644
HP:0003233	Decreased HDL cholesterol concentration	20	blood	t-cells	1.0	0.298163453017614	0.724084747902782	0.9369561613452579	0.999614272802644
HP:0003237	Increased circulating IgG level	20	blood	b-cells	0.00035218900000000004	0.0061174520640848	0.322664999203361	0.00946516721188425	0.35199818094912105
HP:0003237	Increased circulating IgG level	20	blood	dendritic cells	1.0	0.286040096040641	0.230133622232578	0.312043741135245	0.276160346679094
HP:0003237	Increased circulating IgG level	20	blood	macrophages	1.0	0.951609095336213	0.7245389184471309	0.951609095336213	0.7245389184471309
HP:0003237	Increased circulating IgG level	20	blood	monocytes	1.0	1.86514594028009e-06	0.00022004357693719301	1.1190875641680499e-05	0.00132026146162316
HP:0003237	Increased circulating IgG level	20	blood	nk-cells	1.0	0.000645232125397558	0.00799790220701685	0.0019356963761926699	0.0137106894977432
HP:0003237	Increased circulating IgG level	20	blood	t-cells	1.0	1.82633878200128e-06	0.000174287459845487	1.1190875641680499e-05	0.00132026146162316
HP:0003259	Elevated circulating creatinine concentration	36	blood	b-cells	1.0	0.5322617934581021	0.9943837377834891	0.9899212553381249	0.999795622934466
HP:0003259	Elevated circulating creatinine concentration	36	blood	dendritic cells	1.0	0.888685643363864	0.807705498554707	0.9899212553381249	0.999795622934466
HP:0003259	Elevated circulating creatinine concentration	36	blood	macrophages	1.0	0.34563895769583003	0.9972322431261501	0.9899212553381249	0.999795622934466
HP:0003259	Elevated circulating creatinine concentration	36	blood	monocytes	1.0	0.965937243506457	0.999521886799234	0.9899212553381249	0.999795622934466
HP:0003259	Elevated circulating creatinine concentration	36	blood	nk-cells	1.0	0.9899212553381249	0.918198569564417	0.9899212553381249	0.999795622934466
HP:0003259	Elevated circulating creatinine concentration	36	blood	t-cells	1.0	0.737917201319782	0.9446422493107121	0.9899212553381249	0.999795622934466
HP:0003261	Increased circulating IgA level	26	blood	b-cells	0.0	0.134223034688813	0.0427459899639356	0.268446069377626	0.0569946532852475
HP:0003261	Increased circulating IgA level	26	blood	dendritic cells	0.00024087700000000002	0.9818045288569092	0.017657551775153	0.9818045288569092	0.0423781242603672
HP:0003261	Increased circulating IgA level	26	blood	macrophages	1.0	0.7539558114213181	0.124233860475076	0.904746973705582	0.149080632570091
HP:0003261	Increased circulating IgA level	26	blood	monocytes	1.0	0.00015800437927084	0.004132844030219971	0.0018960525512500802	0.0247970641813198
HP:0003261	Increased circulating IgA level	26	blood	nk-cells	0.0007210610000000001	0.0579624297066641	0.029823751109712998	0.173887289119992	0.0472423435269258
HP:0003261	Increased circulating IgA level	26	blood	t-cells	2.77556e-15	0.0225078992251999	0.000381584851143917	0.135047395351199	0.004579018213727
HP:0003265	Neonatal hyperbilirubinemia	22	blood	b-cells	1.0	0.32616770882481	0.0830876103078652	0.65233541764962	0.624976185186006
HP:0003265	Neonatal hyperbilirubinemia	22	blood	dendritic cells	1.0	0.547962916064518	0.648945580875552	0.8176644988808539	0.75895615591112
HP:0003265	Neonatal hyperbilirubinemia	22	blood	macrophages	1.0	0.10017296349581899	0.41633796549657504	0.40069185398327595	0.75895615591112
HP:0003265	Neonatal hyperbilirubinemia	22	blood	monocytes	1.0	0.00993433432859739	0.10416269753100099	0.11921201194316901	0.624976185186006
HP:0003265	Neonatal hyperbilirubinemia	22	blood	nk-cells	1.0	0.629893804762227	0.832925593230694	0.8176644988808539	0.832925593230694
HP:0003265	Neonatal hyperbilirubinemia	22	blood	t-cells	1.0	0.0444526530919647	0.17004172329436998	0.266715918551788	0.6801668931774799
HP:0003281	Increased circulating ferritin concentration	35	blood	b-cells	1.0	0.9842677793592399	0.821697969532038	0.9863806822007951	0.9558766544037791
HP:0003281	Increased circulating ferritin concentration	35	blood	dendritic cells	1.0	0.6048643333964101	0.9558766544037791	0.9863806822007951	0.9558766544037791
HP:0003281	Increased circulating ferritin concentration	35	blood	macrophages	0.0	0.00232793876061389	0.0401749410314045	0.0279352651273667	0.120524823094214
HP:0003281	Increased circulating ferritin concentration	35	blood	monocytes	5.64551e-08	0.0519262954083102	0.00155648888605328	0.311557772449861	0.0186778666326394
HP:0003281	Increased circulating ferritin concentration	35	blood	nk-cells	2.56462e-14	0.9839475237307459	0.67199290146264	0.9863806822007951	0.9558766544037791
HP:0003281	Increased circulating ferritin concentration	35	blood	t-cells	3.18148e-05	0.84789328121016	0.491463560237793	0.9863806822007951	0.9558766544037791
HP:0003348	Hyperalaninemia	41	blood	b-cells	1.0	0.592694664814498	0.15831549213107599	0.994131130967122	0.35251695203864397
HP:0003348	Hyperalaninemia	41	blood	dendritic cells	1.0	0.41217853763109497	0.775155577584934	0.994131130967122	0.845624266456292
HP:0003348	Hyperalaninemia	41	blood	macrophages	0.000315099	3.5928642853567795e-05	0.9114966725317751	0.000431143714242814	0.9114966725317751
HP:0003348	Hyperalaninemia	41	blood	monocytes	1.0	0.292849617059902	0.0339445634623648	0.994131130967122	0.35251695203864397
HP:0003348	Hyperalaninemia	41	blood	nk-cells	1.0	0.988866397833827	0.508729836181962	0.994131130967122	0.6104758034183541
HP:0003348	Hyperalaninemia	41	blood	t-cells	1.0	0.162840994710883	0.118175797096472	0.977045968265298	0.35251695203864397
HP:0003496	Increased circulating IgM level	33	blood	b-cells	7.668729999999999e-07	0.12485100039326	0.0734326401463698	0.166468000524347	0.11014896021955499
HP:0003496	Increased circulating IgM level	33	blood	dendritic cells	1.0	0.9987435120769941	0.18640899327493998	0.9987435120769941	0.248545324366587
HP:0003496	Increased circulating IgM level	33	blood	macrophages	1.0	0.0786194768628449	0.0273528871082887	0.143642128186207	0.0527489828759907
HP:0003496	Increased circulating IgM level	33	blood	monocytes	1.0	0.00468697261892507	0.0307702400109946	0.0187478904757003	0.0527489828759907
HP:0003496	Increased circulating IgM level	33	blood	nk-cells	1.0	0.000188248557943352	0.018296096321929002	0.00225898269532022	0.0527489828759907
HP:0003496	Increased circulating IgM level	33	blood	t-cells	2.71512e-06	0.000705035709740991	0.000220982219960614	0.00423021425844595	0.00265178663952737
HP:0003528	Elevated calcitonin	23	blood	b-cells	1.0	0.0015752193605148	0.6183409858769089	0.0027003760465968	0.8244546478358791
HP:0003528	Elevated calcitonin	23	blood	dendritic cells	1.0	0.00087444383716983	0.9022542056744259	0.00174888767433966	0.9022542056744259
HP:0003528	Elevated calcitonin	23	blood	macrophages	1.0	0.0253676130972893	0.73204832284099	0.0304411357167472	0.878038738339629
HP:0003528	Elevated calcitonin	23	blood	monocytes	1.0	4.6134682375651504e-07	0.239886780428661	2.76808094253909e-06	0.8244546478358791
HP:0003528	Elevated calcitonin	23	blood	nk-cells	1.0	1.66375623659332e-08	0.44972539808549106	1.9965074839119802e-07	0.8244546478358791
HP:0003528	Elevated calcitonin	23	blood	t-cells	1.0	5.20636327215388e-05	0.45399488572686797	0.000208254530886155	0.8244546478358791
HP:0003542	Increased serum pyruvate	47	blood	b-cells	1.0	0.000483454560023204	0.042055159496253006	0.000828779245754064	0.08411031899250601
HP:0003542	Increased serum pyruvate	47	blood	dendritic cells	1.0	2.3627140576139998e-07	0.5956113904735479	9.450856230455999e-07	0.649757880516598
HP:0003542	Increased serum pyruvate	47	blood	macrophages	1.0	8.58581157669245e-05	0.94487424511281	0.000171716231533849	0.94487424511281
HP:0003542	Increased serum pyruvate	47	blood	monocytes	1.0	1.21843742489723e-09	0.0319951272609908	7.310624549383379e-09	0.0767883054263779
HP:0003542	Increased serum pyruvate	47	blood	nk-cells	1.0	2.23368285705924e-06	0.0887873656562662	6.70104857117772e-06	0.133181048484399
HP:0003542	Increased serum pyruvate	47	blood	t-cells	1.0	5.27066470164169e-13	0.000320699567909525	6.3247976419700304e-12	0.0038483948149143
HP:0004315	Decreased circulating IgG level	71	blood	b-cells	0.0	4.17794861871318e-12	7.20652890787328e-05	5.01353834245582e-11	0.0008647834689447941
HP:0004315	Decreased circulating IgG level	71	blood	dendritic cells	1.0	7.18826155060354e-08	0.0594887512385042	1.43765231012071e-07	0.0793183349846723
HP:0004315	Decreased circulating IgG level	71	blood	macrophages	1.0	0.856244859641615	0.951916625512957	0.856244859641615	0.951916625512957
HP:0004315	Decreased circulating IgG level	71	blood	monocytes	1.0	2.2676130487842897e-09	0.000625522447045311	6.8028391463528695e-09	0.00187656734113593
HP:0004315	Decreased circulating IgG level	71	blood	nk-cells	1.0	5.94766482978206e-10	0.0009088103641551721	2.3790659319128196e-09	0.00218114487397241
HP:0004315	Decreased circulating IgG level	71	blood	t-cells	0.0	4.10561832777806e-10	0.000454080951905369	2.3790659319128196e-09	0.00187656734113593
HP:0004432	Agammaglobulinemia	22	blood	b-cells	0.0	0.00195268934227985	0.0006673200099981691	0.0117161360536791	0.00800784011997803
HP:0004432	Agammaglobulinemia	22	blood	dendritic cells	0.0	0.00337320535043698	0.0158582734513532	0.0134928214017479	0.082743493739358
HP:0004432	Agammaglobulinemia	22	blood	macrophages	0.0	0.8059444546009029	0.390571056082545	0.8059444546009029	0.554396993914937
HP:0004432	Agammaglobulinemia	22	blood	monocytes	0.0	0.000135206492010728	0.0206858734348395	0.00162247790412874	0.082743493739358
HP:0004432	Agammaglobulinemia	22	blood	nk-cells	2.48468e-13	0.0646112165335644	0.41579774543620296	0.155066919680555	0.554396993914937
HP:0004432	Agammaglobulinemia	22	blood	t-cells	0.0	0.00590761723738137	0.111517009912516	0.0177228517121441	0.26676002543835
HP:0005407	Decreased proportion of CD4-positive helper T cells	30	blood	b-cells	0.0	0.015690485131348	0.0452858884307329	0.023535727697022002	0.0679288326460994
HP:0005407	Decreased proportion of CD4-positive helper T cells	30	blood	dendritic cells	1.0	0.007768070878675829	0.13212337471318	0.0155361417573517	0.144134590596196
HP:0005407	Decreased proportion of CD4-positive helper T cells	30	blood	macrophages	1.0	0.367172623958546	0.691593886426768	0.367172623958546	0.691593886426768
HP:0005407	Decreased proportion of CD4-positive helper T cells	30	blood	monocytes	0.000154509	1.7101795511445e-08	0.000505855974541648	2.0522154613734e-07	0.0021631327030022397
HP:0005407	Decreased proportion of CD4-positive helper T cells	30	blood	nk-cells	1.0	0.0786070072741484	0.0007369920443239259	0.0857530988445255	0.00216645639889417
HP:0005407	Decreased proportion of CD4-positive helper T cells	30	blood	t-cells	0.0	1.17735111356856e-05	0.000413847930500427	7.06410668141136e-05	0.0021631327030022397
HP:0006254	Elevated alpha-fetoprotein	26	blood	b-cells	1.0	0.000246788873159318	0.8808465529186009	0.0029614664779118198	0.8808465529186009
HP:0006254	Elevated alpha-fetoprotein	26	blood	dendritic cells	1.0	0.5327232808727439	0.672704096404922	0.5811526700429929	0.8073599981723499
HP:0006254	Elevated alpha-fetoprotein	26	blood	macrophages	1.0	0.339753455469727	0.6727999984769579	0.40770414656367204	0.8073599981723499
HP:0006254	Elevated alpha-fetoprotein	26	blood	monocytes	1.0	0.0750645111223662	0.267385719315403	0.180154826693679	0.8073599981723499
HP:0006254	Elevated alpha-fetoprotein	26	blood	nk-cells	1.0	0.101041695126399	0.483588219398174	0.19122680093080302	0.8073599981723499
HP:0006254	Elevated alpha-fetoprotein	26	blood	t-cells	1.0	0.00142681910950057	0.382992919294766	0.00856091465700342	0.8073599981723499
HP:0008163	Decreased circulating cortisol level	30	blood	b-cells	1.0	0.63536823391803	0.39391364293748105	0.6931289824560329	0.5363502849270999
HP:0008163	Decreased circulating cortisol level	30	blood	dendritic cells	1.0	0.119341938680529	0.547390512989788	0.20458618059519298	0.547390512989788
HP:0008163	Decreased circulating cortisol level	30	blood	macrophages	1.0	0.942368720357351	0.414838673233359	0.942368720357351	0.5363502849270999
HP:0008163	Decreased circulating cortisol level	30	blood	monocytes	1.0	0.0035445463490909298	0.0301576248956053	0.0346985749724236	0.270830652744957
HP:0008163	Decreased circulating cortisol level	30	blood	nk-cells	1.0	0.175295582603394	0.3868267845433859	0.210354699124073	0.5363502849270999
HP:0008163	Decreased circulating cortisol level	30	blood	t-cells	1.0	0.0224124921667347	0.12364192847738902	0.0896499686669388	0.37092578543216703
HP:0008180	Mildly elevated creatine kinase	50	blood	b-cells	1.0	0.6591105010314711	0.9690112630091059	0.8788140013752951	0.99974640428883
HP:0008180	Mildly elevated creatine kinase	50	blood	dendritic cells	1.0	0.00053729120435419	0.5693746442913851	0.0032353400738056397	0.99974640428883
HP:0008180	Mildly elevated creatine kinase	50	blood	macrophages	1.0	0.000539223345634274	0.366928954563974	0.0032353400738056397	0.99974640428883
HP:0008180	Mildly elevated creatine kinase	50	blood	monocytes	1.0	0.0450727276901449	0.8555610696119781	0.14194234015614401	0.99974640428883
HP:0008180	Mildly elevated creatine kinase	50	blood	nk-cells	1.0	0.946765539178832	0.98766128376672	0.967626197276527	0.99974640428883
HP:0008180	Mildly elevated creatine kinase	50	blood	t-cells	1.0	0.186203913518117	0.996326461168859	0.372407827036234	0.99974640428883
HP:0008214	Decreased serum estradiol	44	blood	b-cells	1.0	0.651281161251333	0.480801565602049	0.9570463915301071	0.9032038514616499
HP:0008214	Decreased serum estradiol	44	blood	dendritic cells	1.0	0.183956333592382	0.84635213441257	0.9570463915301071	0.9032038514616499
HP:0008214	Decreased serum estradiol	44	blood	macrophages	1.0	0.9423302591837621	0.763946591675552	0.9570463915301071	0.9032038514616499
HP:0008214	Decreased serum estradiol	44	blood	monocytes	1.0	0.000459802441695021	0.481560175172132	0.00551762930034025	0.9032038514616499
HP:0008214	Decreased serum estradiol	44	blood	nk-cells	1.0	0.9570463915301071	0.8046860340285759	0.9570463915301071	0.9032038514616499
HP:0008214	Decreased serum estradiol	44	blood	t-cells	1.0	0.43837957808166705	0.535084379223565	0.9570463915301071	0.9032038514616499
HP:0008232	Elevated circulating follicle stimulating hormone level	32	blood	b-cells	1.0	0.9514091699058391	0.647830274002746	0.992423806245542	0.9659902896999369
HP:0008232	Elevated circulating follicle stimulating hormone level	32	blood	dendritic cells	1.0	0.31271570726955394	0.547622588000526	0.992423806245542	0.9659902896999369
HP:0008232	Elevated circulating follicle stimulating hormone level	32	blood	macrophages	1.0	0.992423806245542	0.868216743153653	0.992423806245542	0.9659902896999369
HP:0008232	Elevated circulating follicle stimulating hormone level	32	blood	monocytes	1.0	0.039493486992749	0.631218281540901	0.47392184391298803	0.9659902896999369
HP:0008232	Elevated circulating follicle stimulating hormone level	32	blood	nk-cells	1.0	0.5647478571739489	0.751825753021328	0.992423806245542	0.9659902896999369
HP:0008232	Elevated circulating follicle stimulating hormone level	32	blood	t-cells	1.0	0.345462391802987	0.581810167047929	0.992423806245542	0.9659902896999369
HP:0010895	Abnormal circulating glycine concentration	20	blood	b-cells	1.0	0.880119489159649	0.9265034621081529	0.993004869216792	0.973537316554639
HP:0010895	Abnormal circulating glycine concentration	20	blood	dendritic cells	1.0	0.620177875461116	0.835721826010369	0.993004869216792	0.973537316554639
HP:0010895	Abnormal circulating glycine concentration	20	blood	macrophages	1.0	0.221603002412197	0.17096145822846498	0.993004869216792	0.973537316554639
HP:0010895	Abnormal circulating glycine concentration	20	blood	monocytes	1.0	0.29019967690133197	0.7086954112235659	0.993004869216792	0.973537316554639
HP:0010895	Abnormal circulating glycine concentration	20	blood	nk-cells	1.0	0.6411231748848579	0.8587972190896909	0.993004869216792	0.973537316554639
HP:0010895	Abnormal circulating glycine concentration	20	blood	t-cells	1.0	0.750016317881985	0.7035599345328609	0.993004869216792	0.973537316554639
HP:0010902	Abnormal circulating glutamine family amino acid concentration	20	blood	b-cells	1.0	0.273590686592112	0.909642405229175	0.547181373184224	0.9812672379510391
HP:0010902	Abnormal circulating glutamine family amino acid concentration	20	blood	dendritic cells	1.0	0.388641766470171	0.9812672379510391	0.6375308012398491	0.9812672379510391
HP:0010902	Abnormal circulating glutamine family amino acid concentration	20	blood	macrophages	1.0	0.9612702780915899	0.8636366545890859	0.9612702780915899	0.9812672379510391
HP:0010902	Abnormal circulating glutamine family amino acid concentration	20	blood	monocytes	1.0	0.00589587461847008	0.17844060725174699	0.070750495421641	0.9812672379510391
HP:0010902	Abnormal circulating glutamine family amino acid concentration	20	blood	nk-cells	1.0	0.216489928974404	0.87753450691179	0.51957582953857	0.9812672379510391
HP:0010902	Abnormal circulating glutamine family amino acid concentration	20	blood	t-cells	1.0	0.0577655728201969	0.739762636837114	0.346593436921181	0.9812672379510391
HP:0010967	Abnormal circulating carnitine concentration	28	blood	b-cells	1.0	0.627975596815322	0.84914463856262	0.841742110585748	0.9594362053032741
HP:0010967	Abnormal circulating carnitine concentration	28	blood	dendritic cells	1.0	0.887487907178371	0.935441483041229	0.907309986782958	0.9594362053032741
HP:0010967	Abnormal circulating carnitine concentration	28	blood	macrophages	1.0	0.880305589023625	0.7394366002657171	0.907309986782958	0.9594362053032741
HP:0010967	Abnormal circulating carnitine concentration	28	blood	monocytes	1.0	0.008939626457633229	0.345919025717355	0.107275517491599	0.831721561129818
HP:0010967	Abnormal circulating carnitine concentration	28	blood	nk-cells	1.0	0.6313065829393111	0.529409465130146	0.841742110585748	0.90755908308025
HP:0010967	Abnormal circulating carnitine concentration	28	blood	t-cells	1.0	0.0888629209400967	0.297474064044325	0.39671086469092204	0.831721561129818
HP:0010976	B lymphocytopenia	39	blood	b-cells	0.0	6.43171039847611e-06	0.00029871028873147996	2.07564166763413e-05	0.00179226173238888
HP:0010976	B lymphocytopenia	39	blood	dendritic cells	3.33546e-05	6.75820806982014e-09	0.007406291509071459	8.10984968378417e-08	0.0148125830181429
HP:0010976	B lymphocytopenia	39	blood	macrophages	2.12846e-11	0.875972104571048	0.313564262935365	0.875972104571048	0.313564262935365
HP:0010976	B lymphocytopenia	39	blood	monocytes	7.26438e-09	1.25792471401852e-05	0.00013798584446717	2.51584942803704e-05	0.0016558301336060401
HP:0010976	B lymphocytopenia	39	blood	nk-cells	6.661339999999999e-16	8.385245202849299e-06	0.0049331183369756395	2.07564166763413e-05	0.0118394840087415
HP:0010976	B lymphocytopenia	39	blood	t-cells	0.0	5.37047827544355e-06	0.00408130411327898	2.07564166763413e-05	0.0118394840087415
HP:0011031	Abnormality of iron homeostasis	22	blood	b-cells	1.0	0.9796219504024659	0.849685791519016	0.9807999042886579	0.9841684270547371
HP:0011031	Abnormality of iron homeostasis	22	blood	dendritic cells	1.0	0.9086264429798829	0.775311903594362	0.9807999042886579	0.9841684270547371
HP:0011031	Abnormality of iron homeostasis	22	blood	macrophages	1.0	0.31572722148801	0.80635933528036	0.9807999042886579	0.9841684270547371
HP:0011031	Abnormality of iron homeostasis	22	blood	monocytes	1.0	0.511417165427367	0.6058774209061579	0.9807999042886579	0.9841684270547371
HP:0011031	Abnormality of iron homeostasis	22	blood	nk-cells	1.0	0.9181984975707701	0.9841684270547371	0.9807999042886579	0.9841684270547371
HP:0011031	Abnormality of iron homeostasis	22	blood	t-cells	1.0	0.0746135522970083	0.35615841385427793	0.8953626275641	0.9841684270547371
HP:0011227	Elevated circulating C-reactive protein concentration	49	blood	b-cells	1.0	0.9710620842933672	0.0124502204328133	0.9710620842933672	0.0298805290387519
HP:0011227	Elevated circulating C-reactive protein concentration	49	blood	dendritic cells	1.0	0.349814854771471	0.00573974284772309	0.5247222821572071	0.0172192285431693
HP:0011227	Elevated circulating C-reactive protein concentration	49	blood	macrophages	1.0	0.6029011305812789	0.565675096694698	0.6577103242704859	0.6171001054851251
HP:0011227	Elevated circulating C-reactive protein concentration	49	blood	monocytes	6.89137e-05	4.2435122541324795e-07	2.19754547846091e-06	5.0922147049589795e-06	2.6370545741530898e-05
HP:0011227	Elevated circulating C-reactive protein concentration	49	blood	nk-cells	1.0	0.136437693997556	0.269055682835286	0.233893189710096	0.4035835242529289
HP:0011227	Elevated circulating C-reactive protein concentration	49	blood	t-cells	1.0	0.0106282207329541	0.253239982234763	0.0425128829318164	0.4035835242529289
HP:0011969	Elevated circulating luteinizing hormone level	28	blood	b-cells	1.0	0.980059121302092	0.7185484097027479	0.980059121302092	0.9460392576896139
HP:0011969	Elevated circulating luteinizing hormone level	28	blood	dendritic cells	1.0	0.290326249235066	0.554909416974521	0.9738566903481701	0.9460392576896139
HP:0011969	Elevated circulating luteinizing hormone level	28	blood	macrophages	1.0	0.8016265560715521	0.681568301181292	0.980059121302092	0.9460392576896139
HP:0011969	Elevated circulating luteinizing hormone level	28	blood	monocytes	1.0	0.0284523506922798	0.813963436898942	0.34142820830735804	0.9460392576896139
HP:0011969	Elevated circulating luteinizing hormone level	28	blood	nk-cells	1.0	0.48692834517408506	0.7842281710221229	0.9738566903481701	0.9460392576896139
HP:0011969	Elevated circulating luteinizing hormone level	28	blood	t-cells	1.0	0.153039369387683	0.7172610471616541	0.918236216326098	0.9460392576896139
HP:0012418	Hypoxemia	33	blood	b-cells	1.0	0.7929488636592209	0.9574354174204879	0.969499518968855	0.999838305386123
HP:0012418	Hypoxemia	33	blood	dendritic cells	1.0	0.883896887542343	0.23995882385413103	0.969499518968855	0.8988713533004878
HP:0012418	Hypoxemia	33	blood	macrophages	0.0	0.645366948030307	0.299623784433496	0.969499518968855	0.8988713533004878
HP:0012418	Hypoxemia	33	blood	monocytes	0.0	0.29989739663230797	0.177432059731525	0.969499518968855	0.8988713533004878
HP:0012418	Hypoxemia	33	blood	nk-cells	1.0	0.8547598435142749	0.999838305386123	0.969499518968855	0.999838305386123
HP:0012418	Hypoxemia	33	blood	t-cells	1.0	0.41894699458638507	0.9603441164796829	0.969499518968855	0.999838305386123
HP:0030341	Decreased circulating follicle stimulating hormone concentration	22	blood	b-cells	1.0	0.934962364464895	0.8954962351274119	0.97214474146614	0.9917617431927329
HP:0030341	Decreased circulating follicle stimulating hormone concentration	22	blood	dendritic cells	1.0	0.9542718337842171	0.528712349558368	0.97214474146614	0.9917617431927329
HP:0030341	Decreased circulating follicle stimulating hormone concentration	22	blood	macrophages	1.0	0.97214474146614	0.6877773631600289	0.97214474146614	0.9917617431927329
HP:0030341	Decreased circulating follicle stimulating hormone concentration	22	blood	monocytes	1.0	0.00124344575631079	0.23148580879240804	0.0149213490757295	0.9917617431927329
HP:0030341	Decreased circulating follicle stimulating hormone concentration	22	blood	nk-cells	1.0	0.30851803356049895	0.7944753917113281	0.740443280545198	0.9917617431927329
HP:0030341	Decreased circulating follicle stimulating hormone concentration	22	blood	t-cells	1.0	0.22187606610819396	0.7319908870854491	0.740443280545198	0.9917617431927329
HP:0030344	Decreased circulating luteinizing hormone level	21	blood	b-cells	1.0	0.934962364464895	0.8954962351274119	0.97214474146614	0.976904983775358
HP:0030344	Decreased circulating luteinizing hormone level	21	blood	dendritic cells	1.0	0.9542718337842171	0.528712349558368	0.97214474146614	0.976904983775358
HP:0030344	Decreased circulating luteinizing hormone level	21	blood	macrophages	1.0	0.97214474146614	0.6877773631600289	0.97214474146614	0.976904983775358
HP:0030344	Decreased circulating luteinizing hormone level	21	blood	monocytes	1.0	0.0158486019097814	0.23148580879240804	0.190183222917377	0.976904983775358
HP:0030344	Decreased circulating luteinizing hormone level	21	blood	nk-cells	1.0	0.30851803356049895	0.7944753917113281	0.740443280545198	0.976904983775358
HP:0030344	Decreased circulating luteinizing hormone level	21	blood	t-cells	1.0	0.22187606610819396	0.7319908870854491	0.740443280545198	0.976904983775358
HP:0030352	Abnormal serum insulin-like growth factor 1 level	24	blood	b-cells	1.0	0.657715650320052	0.0840069581036187	0.8713445491273459	0.5347117043119199
HP:0030352	Abnormal serum insulin-like growth factor 1 level	24	blood	dendritic cells	1.0	0.960191169509561	0.966855924384071	0.960191169509561	0.966855924384071
HP:0030352	Abnormal serum insulin-like growth factor 1 level	24	blood	macrophages	1.0	0.798732503366734	0.7312347041275721	0.8713445491273459	0.7977105863209879
HP:0030352	Abnormal serum insulin-like growth factor 1 level	24	blood	monocytes	1.0	0.0323167960748652	0.312452263325299	0.152511411000604	0.624904526650598
HP:0030352	Abnormal serum insulin-like growth factor 1 level	24	blood	nk-cells	1.0	0.20455260119518898	0.2227965434633	0.490926242868454	0.5347117043119199
HP:0030352	Abnormal serum insulin-like growth factor 1 level	24	blood	t-cells	1.0	0.00790332909549398	0.10522267170943599	0.0948399491459277	0.5347117043119199
HP:0030794	Abnormal C-peptide level	26	blood	b-cells	1.0	0.00171673436917523	0.29467215828108	0.0103004062150514	0.999792230582353
HP:0030794	Abnormal C-peptide level	26	blood	dendritic cells	1.0	0.9733260676997622	0.0817436247124936	0.9840871834718259	0.980923496549923
HP:0030794	Abnormal C-peptide level	26	blood	macrophages	1.0	0.17945665579254397	0.999792230582353	0.41050357853748204	0.999792230582353
HP:0030794	Abnormal C-peptide level	26	blood	monocytes	1.0	0.00100301422838315	0.39163702890366203	0.0103004062150514	0.999792230582353
HP:0030794	Abnormal C-peptide level	26	blood	nk-cells	1.0	0.0242762545885191	0.864143113986223	0.0971050183540764	0.999792230582353
HP:0030794	Abnormal C-peptide level	26	blood	t-cells	1.0	0.11052810627182301	0.86686370882678	0.331584318815469	0.999792230582353
HP:0031508	Abnormal thyroid hormone level	26	blood	b-cells	1.0	0.511939818699185	0.7939986258841221	0.877611117770032	0.9789195494771221
HP:0031508	Abnormal thyroid hormone level	26	blood	dendritic cells	1.0	0.8605148644572871	0.639478807541006	0.905421002314733	0.9789195494771221
HP:0031508	Abnormal thyroid hormone level	26	blood	macrophages	1.0	0.31280382490633	0.20713622231734	0.62560764981266	0.9789195494771221
HP:0031508	Abnormal thyroid hormone level	26	blood	monocytes	1.0	0.0222482135059527	0.47102398687771296	0.266978562071432	0.9789195494771221
HP:0031508	Abnormal thyroid hormone level	26	blood	nk-cells	1.0	0.13747374891360198	0.26318455675255203	0.41242124674080605	0.9789195494771221
HP:0031508	Abnormal thyroid hormone level	26	blood	t-cells	1.0	0.0855174696048551	0.376264482457831	0.34206987841942	0.9789195494771221
HP:0032140	Decreased specific antibody response to vaccination	22	blood	b-cells	1.0	0.45972730583176596	0.00619284805260793	0.615805370581114	0.0743141766312952
HP:0032140	Decreased specific antibody response to vaccination	22	blood	dendritic cells	1.0	0.46082605957372597	0.0457970469899733	0.615805370581114	0.272061869254625
HP:0032140	Decreased specific antibody response to vaccination	22	blood	macrophages	1.0	0.31660852588499294	0.7065170499622908	0.615805370581114	0.7065170499622908
HP:0032140	Decreased specific antibody response to vaccination	22	blood	monocytes	1.0	0.0733874859216459	0.37385631977753003	0.615805370581114	0.49847509303670706
HP:0032140	Decreased specific antibody response to vaccination	22	blood	nk-cells	1.0	0.12521235496163602	0.118454462538294	0.615805370581114	0.309882610567346
HP:0032140	Decreased specific antibody response to vaccination	22	blood	t-cells	1.0	0.192363102652012	0.0680154673136562	0.615805370581114	0.272061869254625
HP:0033109	Abnormal circulating non-proteinogenic amino acid concentration	23	blood	b-cells	1.0	0.7846388443109499	0.681238224934402	0.9986404503577561	0.99996124271294
HP:0033109	Abnormal circulating non-proteinogenic amino acid concentration	23	blood	dendritic cells	1.0	0.97788902550091	0.87236516600097	0.9986404503577561	0.99996124271294
HP:0033109	Abnormal circulating non-proteinogenic amino acid concentration	23	blood	macrophages	1.0	0.0587873229436017	0.9600989616427271	0.7054478753232201	0.99996124271294
HP:0033109	Abnormal circulating non-proteinogenic amino acid concentration	23	blood	monocytes	1.0	0.606057275645245	0.282284891946245	0.9986404503577561	0.99996124271294
HP:0033109	Abnormal circulating non-proteinogenic amino acid concentration	23	blood	nk-cells	1.0	0.9940744956034809	0.8806156827581109	0.9986404503577561	0.99996124271294
HP:0033109	Abnormal circulating non-proteinogenic amino acid concentration	23	blood	t-cells	1.0	0.878555519303178	0.217055905529912	0.9986404503577561	0.99996124271294
HP:0040126	Abnormal vitamin B12 level	22	blood	b-cells	1.0	0.9844695340936992	0.49339711128201796	0.9844695340936992	0.8879111302885211
HP:0040126	Abnormal vitamin B12 level	22	blood	dendritic cells	1.0	0.4455096248968	0.32020360622267796	0.704506389279338	0.8879111302885211
HP:0040126	Abnormal vitamin B12 level	22	blood	macrophages	1.0	0.922796942689524	0.6672437946823471	0.9844695340936992	0.8879111302885211
HP:0040126	Abnormal vitamin B12 level	22	blood	monocytes	1.0	0.000217230083118491	0.0581538313289018	0.00260676099742189	0.6978459759468221
HP:0040126	Abnormal vitamin B12 level	22	blood	nk-cells	1.0	0.0391014973074991	0.8073914480116171	0.19287247297420199	0.8879111302885211
HP:0040126	Abnormal vitamin B12 level	22	blood	t-cells	1.0	0.370639072633995	0.388754045447974	0.704506389279338	0.8879111302885211
HP:0040171	Decreased serum testosterone concentration	57	blood	b-cells	1.0	0.7887734263936199	0.8634338067247871	0.9934138508692449	0.99934890419034
HP:0040171	Decreased serum testosterone concentration	57	blood	dendritic cells	1.0	0.805791115078769	0.9472123620406351	0.9934138508692449	0.99934890419034
HP:0040171	Decreased serum testosterone concentration	57	blood	macrophages	1.0	0.923827714417633	0.672682089792798	0.9934138508692449	0.99934890419034
HP:0040171	Decreased serum testosterone concentration	57	blood	monocytes	1.0	0.0214371577162971	0.23172652799566199	0.257245892595565	0.99934890419034
HP:0040171	Decreased serum testosterone concentration	57	blood	nk-cells	1.0	0.9571481626006949	0.977532264086303	0.9934138508692449	0.99934890419034
HP:0040171	Decreased serum testosterone concentration	57	blood	t-cells	1.0	0.40946770294489504	0.675319865614373	0.9934138508692449	0.99934890419034
HP:0100827	Lymphocytosis	20	blood	b-cells	0.0	0.538857661215314	0.127695043303697	0.587844721325797	0.153234051964436
HP:0100827	Lymphocytosis	20	blood	dendritic cells	1.0	0.0962491195759309	0.0784511062854247	0.144373679363896	0.117676659428137
HP:0100827	Lymphocytosis	20	blood	macrophages	0.0	0.9721249069066159	0.8035532032839959	0.9721249069066159	0.8035532032839959
HP:0100827	Lymphocytosis	20	blood	monocytes	0.0	0.000254338022701095	0.000468880804144666	0.000610411254482628	0.0031728899878138302
HP:0100827	Lymphocytosis	20	blood	nk-cells	0.0	2.43896679065493e-05	0.0356030274510066	0.00029267601487859197	0.0610337613445828
HP:0100827	Lymphocytosis	20	blood	t-cells	0.0	6.31462397418236e-05	0.000528814997968972	0.000378877438450942	0.0031728899878138302
HP:0000238	Hydrocephalus	356	brain	astrocytes	0.0	8.0425689019161e-12	0.000189619990480518	1.80957800293112e-10	0.00426644978581165
HP:0000238	Hydrocephalus	356	brain	excitatory neurons	1.0	2.87358143909657e-16	0.000182697218687455	1.2931116475934601e-14	0.00426644978581165
HP:0000238	Hydrocephalus	356	brain	inhibitory neurons	1.0	0.0006769485251978519	0.00465714041299009	0.004351811947700479	0.0370053940910533
HP:0000238	Hydrocephalus	356	brain	microglial cells	1.0	0.27491993851978697	0.0228364946089542	0.537886836234366	0.0411056902961176
HP:0000238	Hydrocephalus	356	brain	oligodendrocyte precursor cells	1.0	0.13980486070215198	0.059317181118513	0.370071690093932	0.0771296593275624
HP:0000238	Hydrocephalus	356	brain	oligodendrocytes	8.19568e-08	0.439760973127344	0.0170557004193217	0.73293495521224	0.0403528894316523
HP:0000253	Progressive microcephaly	83	brain	astrocytes	1.0	0.000363049752095132	0.158925442088578	0.0040843097110702395	0.17443036326795097
HP:0000253	Progressive microcephaly	83	brain	excitatory neurons	1.0	6.43951935271169e-05	0.0157954219212993	0.0009659279029067529	0.0644705322712456
HP:0000253	Progressive microcephaly	83	brain	inhibitory neurons	1.0	1.3966096976351699e-05	0.004966485756715529	0.000314237181967913	0.0644705322712456
HP:0000253	Progressive microcephaly	83	brain	microglial cells	1.0	0.00111517003182683	0.646848410054576	0.0100365302864415	0.646848410054576
HP:0000253	Progressive microcephaly	83	brain	oligodendrocyte precursor cells	1.0	0.0040773625451672	0.20234670411973302	0.020386812725836	0.21175817872995303
HP:0000253	Progressive microcephaly	83	brain	oligodendrocytes	1.0	1.91693558243645e-07	0.0052040146024942896	8.626210120964031e-06	0.0644705322712456
HP:0000824	Decreased response to growth hormone stimulation test	120	brain	astrocytes	1.0	6.93710428279686e-05	0.0948525939038389	0.000780424231814647	0.44091609952636207
HP:0000824	Decreased response to growth hormone stimulation test	120	brain	excitatory neurons	1.0	0.00770955274571212	0.10190126065398701	0.0693859747114091	0.44091609952636207
HP:0000824	Decreased response to growth hormone stimulation test	120	brain	inhibitory neurons	1.0	0.0360236580971653	0.0376907005326933	0.18199238662113604	0.44091609952636207
HP:0000824	Decreased response to growth hormone stimulation test	120	brain	microglial cells	1.0	1.08064990291874e-06	0.0537153667244037	2.4314622815671698e-05	0.44091609952636207
HP:0000824	Decreased response to growth hormone stimulation test	120	brain	oligodendrocyte precursor cells	1.0	2.13394795724384e-05	0.16378806139489	0.000320092193586576	0.44386201723431296
HP:0000824	Decreased response to growth hormone stimulation test	120	brain	oligodendrocytes	1.0	2.99422087092211e-07	0.0398403161917393	1.34739939191495e-05	0.44091609952636207
HP:0000870	Increased circulating prolactin concentration	24	brain	astrocytes	1.0	0.0186278442911483	0.22769102869817998	0.279417664367225	0.567696843019085
HP:0000870	Increased circulating prolactin concentration	24	brain	excitatory neurons	1.0	0.012470361754068997	0.150285177602307	0.279417664367225	0.567696843019085
HP:0000870	Increased circulating prolactin concentration	24	brain	inhibitory neurons	1.0	0.0068511614486074	0.134409867828651	0.279417664367225	0.567696843019085
HP:0000870	Increased circulating prolactin concentration	24	brain	microglial cells	1.0	0.0565787585763404	0.49200393061654	0.391235850582641	0.567696843019085
HP:0000870	Increased circulating prolactin concentration	24	brain	oligodendrocyte precursor cells	1.0	0.31756274733536893	0.263921914510626	0.8406072723583299	0.567696843019085
HP:0000870	Increased circulating prolactin concentration	24	brain	oligodendrocytes	1.0	0.390982815872669	0.31198459981864196	0.8964269554632031	0.567696843019085
HP:0000871	Panhypopituitarism	27	brain	astrocytes	1.0	0.0329334183236214	0.0013549232469770801	0.282514887449731	0.0609715461139686
HP:0000871	Panhypopituitarism	27	brain	excitatory neurons	1.0	0.0376686516599641	0.0653593259195768	0.282514887449731	0.43913543799997906
HP:0000871	Panhypopituitarism	27	brain	inhibitory neurons	1.0	0.00958089449089016	0.0165323250909973	0.21557012604502898	0.330103796841543
HP:0000871	Panhypopituitarism	27	brain	microglial cells	1.0	0.4018820905863279	0.0489405876035974	0.9986974639511139	0.43913543799997906
HP:0000871	Panhypopituitarism	27	brain	oligodendrocyte precursor cells	1.0	0.009343505684468791	0.0220069197894362	0.21557012604502898	0.330103796841543
HP:0000871	Panhypopituitarism	27	brain	oligodendrocytes	1.0	0.0597128879953867	0.251836300732631	0.33588499497405	0.6147724878800072
HP:0001264	Spastic diplegia	37	brain	astrocytes	1.0	9.61681477241064e-05	0.0432018111847603	0.00216378332379239	0.391451845518561
HP:0001264	Spastic diplegia	37	brain	excitatory neurons	1.0	0.00111461038503713	0.0729829813760936	0.00835957788777848	0.391451845518561
HP:0001264	Spastic diplegia	37	brain	inhibitory neurons	1.0	0.000293077286837864	0.0642633901234159	0.00398902757809596	0.391451845518561
HP:0001264	Spastic diplegia	37	brain	microglial cells	1.0	5.4410222372059706e-05	0.36005444098299494	0.00216378332379239	0.40506124610586897
HP:0001264	Spastic diplegia	37	brain	oligodendrocyte precursor cells	1.0	0.00325773133886679	0.113946756351746	0.0146597910249006	0.391451845518561
HP:0001264	Spastic diplegia	37	brain	oligodendrocytes	1.0	0.000354580229164085	0.0061603060052601	0.00398902757809596	0.15581755646156198
HP:0001269	Hemiparesis	88	brain	astrocytes	1.0	7.762520408612469e-08	0.00161017655240582	1.7465670919378102e-06	0.03622897242913101
HP:0001269	Hemiparesis	88	brain	excitatory neurons	1.0	0.0019812625679148104	0.38616093124544104	0.0165371264538797	0.9857034174625179
HP:0001269	Hemiparesis	88	brain	inhibitory neurons	1.0	7.12356556551541e-06	0.213419448939348	8.01401126120484e-05	0.9857034174625179
HP:0001269	Hemiparesis	88	brain	microglial cells	1.0	2.1808243847061101e-26	0.000764462841879576	9.81370973117749e-25	0.0344008278845809
HP:0001269	Hemiparesis	88	brain	oligodendrocyte precursor cells	1.0	3.06117120776978e-07	0.110852523132526	4.59175681165467e-06	0.9857034174625179
HP:0001269	Hemiparesis	88	brain	oligodendrocytes	1.0	0.366311473767075	0.6971675809697869	0.861644923569405	0.9857034174625179
HP:0001285	Spastic tetraparesis	62	brain	astrocytes	7.200310000000001e-06	0.501701836075739	0.604005091483393	0.999959105868739	0.795333875371329
HP:0001285	Spastic tetraparesis	62	brain	excitatory neurons	1.0	0.0325872213670067	0.189873555549087	0.48880832050510103	0.795333875371329
HP:0001285	Spastic tetraparesis	62	brain	inhibitory neurons	1.0	0.0271787326816178	0.32797984003532	0.48880832050510103	0.795333875371329
HP:0001285	Spastic tetraparesis	62	brain	microglial cells	1.0	0.149191935909424	0.836140217359948	0.94163639556636	0.836140217359948
HP:0001285	Spastic tetraparesis	62	brain	oligodendrocyte precursor cells	1.0	0.000998982608291365	0.449331307594387	0.0449542173731114	0.795333875371329
HP:0001285	Spastic tetraparesis	62	brain	oligodendrocytes	1.0	0.25494530304138696	0.150079369885944	0.94163639556636	0.795333875371329
HP:0001302	Pachygyria	123	brain	astrocytes	1.0	0.0486856330706223	0.118159983398721	0.0521934141664032	0.123655796580057
HP:0001302	Pachygyria	123	brain	excitatory neurons	1.0	1.14582565813376e-13	0.00394029006597681	1.7187384872006397e-12	0.0264121824162663
HP:0001302	Pachygyria	123	brain	inhibitory neurons	1.0	7.594103183374619e-18	0.006493766370700429	3.41734643251858e-16	0.0264121824162663
HP:0001302	Pachygyria	123	brain	microglial cells	1.0	7.540342984862141e-07	0.46478566625712797	2.66110939758058e-06	0.46478566625712797
HP:0001302	Pachygyria	123	brain	oligodendrocyte precursor cells	1.0	1.01042098449289e-15	0.0951814665093589	2.273447215109e-14	0.10198014268859901
HP:0001302	Pachygyria	123	brain	oligodendrocytes	1.0	8.91589754557273e-08	0.00459492190396957	3.64741263227975e-07	0.0264121824162663
HP:0001305	Dandy-Walker malformation	119	brain	astrocytes	1.0	7.77677942885075e-05	0.018609789201159	0.000349955074298284	0.28676774877283695
HP:0001305	Dandy-Walker malformation	119	brain	excitatory neurons	1.0	5.97442257840836e-06	0.0941050789755574	4.48081693380627e-05	0.36536803214073205
HP:0001305	Dandy-Walker malformation	119	brain	inhibitory neurons	1.0	4.16989124385861e-09	0.0786430035757563	6.25483686578792e-08	0.36536803214073205
HP:0001305	Dandy-Walker malformation	119	brain	microglial cells	1.0	3.04687446202021e-10	0.0874085204002376	1.3710935079090903e-08	0.36536803214073205
HP:0001305	Dandy-Walker malformation	119	brain	oligodendrocyte precursor cells	1.0	2.73578033381278e-09	0.0191178499181891	6.15550575107876e-08	0.28676774877283695
HP:0001305	Dandy-Walker malformation	119	brain	oligodendrocytes	1.0	3.11350428780768e-06	0.0134441664940018	2.8021538590269105e-05	0.28676774877283695
HP:0001331	Absent septum pellucidum	107	brain	astrocytes	1.0	4.44929825225254e-08	0.0047059194359412	1.33478947567576e-07	0.00492479940970591
HP:0001331	Absent septum pellucidum	107	brain	excitatory neurons	1.0	5.2192288123093205e-15	1.0970177539109098e-07	7.82884321846398e-14	4.936579892599099e-06
HP:0001331	Absent septum pellucidum	107	brain	inhibitory neurons	1.0	2.8009770639003197e-19	9.186720787914921e-07	1.26043967875514e-17	1.04044207134535e-05
HP:0001331	Absent septum pellucidum	107	brain	microglial cells	1.0	8.163931235934159e-10	0.0251994147721729	4.08196561796708e-09	0.0251994147721729
HP:0001331	Absent septum pellucidum	107	brain	oligodendrocyte precursor cells	1.0	2.0452800209291896e-09	0.000156766592721591	9.20376009418136e-09	0.00018102075565368998
HP:0001331	Absent septum pellucidum	107	brain	oligodendrocytes	1.0	6.65774378436797e-09	0.000329858224570988	2.48167011006909e-08	0.000362039514773036
HP:0001338	Partial agenesis of the corpus callosum	39	brain	astrocytes	1.0	0.0618360339472482	0.144173582515891	0.212212508164984	0.16919973360050597
HP:0001338	Partial agenesis of the corpus callosum	39	brain	excitatory neurons	1.0	0.000224241869533327	0.0281950494147475	0.0056949198263625605	0.152937292527545
HP:0001338	Partial agenesis of the corpus callosum	39	brain	inhibitory neurons	1.0	0.000253107547838336	0.0224054502012309	0.0056949198263625605	0.152937292527545
HP:0001338	Partial agenesis of the corpus callosum	39	brain	microglial cells	1.0	0.7576783088558701	0.708646809257565	0.974157825671833	0.708646809257565
HP:0001338	Partial agenesis of the corpus callosum	39	brain	oligodendrocyte precursor cells	1.0	0.9718512205126809	0.529262770850539	0.9939387482516059	0.541291470188051
HP:0001338	Partial agenesis of the corpus callosum	39	brain	oligodendrocytes	1.0	0.0660216692068838	0.0256455723682841	0.212212508164984	0.152937292527545
HP:0001342	Cerebral hemorrhage	59	brain	astrocytes	0.0	6.852180797166079e-05	0.568940196702978	0.00154174067936237	0.9979279237492611
HP:0001342	Cerebral hemorrhage	59	brain	excitatory neurons	1.0	0.0953274076541367	0.736147913839035	0.6235855345058571	0.9979279237492611
HP:0001342	Cerebral hemorrhage	59	brain	inhibitory neurons	1.0	0.13255635742922	0.8494451243321278	0.6627817871460999	0.9979279237492611
HP:0001342	Cerebral hemorrhage	59	brain	microglial cells	5.55112e-16	6.108945148180409e-14	0.321060422418864	2.74902531668119e-12	0.9979279237492611
HP:0001342	Cerebral hemorrhage	59	brain	oligodendrocyte precursor cells	1.0	0.158513558487481	0.685657724126369	0.668989667544525	0.9979279237492611
HP:0001342	Cerebral hemorrhage	59	brain	oligodendrocytes	0.00013327	0.0127377867429459	0.958922791916855	0.19106680114418897	0.9979279237492611
HP:0001355	Megalencephaly	38	brain	astrocytes	0.0	0.00034698382549839797	7.0888997973776e-05	0.0078071360737139595	0.00319000490881992
HP:0001355	Megalencephaly	38	brain	excitatory neurons	1.0	9.09755241716027e-07	0.00420013143933756	4.09389858772212e-05	0.0945029573850951
HP:0001355	Megalencephaly	38	brain	inhibitory neurons	1.0	0.09182064372292	0.0182610039044098	0.516491120941425	0.136957529283073
HP:0001355	Megalencephaly	38	brain	microglial cells	1.0	0.0437601395924428	0.00655664363325681	0.37591484786717294	0.0983496544988522
HP:0001355	Megalencephaly	38	brain	oligodendrocyte precursor cells	1.0	0.0709097229679296	0.0168231728279623	0.455848219079548	0.136957529283073
HP:0001355	Megalencephaly	38	brain	oligodendrocytes	1.0	0.0428169967673975	0.00949810921488483	0.37591484786717294	0.10685372866745402
HP:0002007	Frontal bossing	354	brain	astrocytes	1.0	3.277215055946699e-51	0.00025055089225217003	4.91582258392005e-50	0.000433645775051833
HP:0002007	Frontal bossing	354	brain	excitatory neurons	1.0	1.4617974777737599e-39	1.5908891211195402e-05	1.64452216249548e-38	0.000220836547833971
HP:0002007	Frontal bossing	354	brain	inhibitory neurons	1.0	1.7789774482341201e-22	1.30365658618694e-05	1.33423308617559e-21	0.000220836547833971
HP:0002007	Frontal bossing	354	brain	microglial cells	1.0	3.561750108042559e-126	0.00129672121217263	1.6027875486191494e-124	0.00145881136369421
HP:0002007	Frontal bossing	354	brain	oligodendrocyte precursor cells	1.0	1.1146944561384998e-75	0.00465709723073493	2.508062526311629e-74	0.00487370640425749
HP:0002007	Frontal bossing	354	brain	oligodendrocytes	1.0	7.829708009339291e-33	0.00040708432542333503	7.046737208405359e-32	0.000597401639523375
HP:0002064	Spastic gait	65	brain	astrocytes	1.0	0.00520763736726921	0.00154631334634341	0.00836941719739695	0.0016182348973361302
HP:0002064	Spastic gait	65	brain	excitatory neurons	1.0	4.80489046623149e-13	3.7778992928817497e-06	7.207335699347241e-12	3.6327887106201295e-05
HP:0002064	Spastic gait	65	brain	inhibitory neurons	1.0	2.7346000756051304e-15	2.87137278712823e-07	1.23057003402231e-13	7.20232401572719e-06
HP:0002064	Spastic gait	65	brain	microglial cells	1.0	6.67689795532243e-05	0.0396831024858357	0.000176741416464417	0.0396831024858357
HP:0002064	Spastic gait	65	brain	oligodendrocyte precursor cells	1.0	9.51243121335792e-11	3.44154946007237e-05	8.561188092022131e-10	8.597762861446371e-05
HP:0002064	Spastic gait	65	brain	oligodendrocytes	1.0	0.0154759059755422	0.000276243208996423	0.0198975933971257	0.00031077361012097596
HP:0002079	Hypoplasia of the corpus callosum	481	brain	astrocytes	1.0	3.515262744941809e-156	4.95804329957812e-10	3.954670588059538e-155	5.31218924954799e-10
HP:0002079	Hypoplasia of the corpus callosum	481	brain	excitatory neurons	1.0	1.5083572052936796e-150	5.13102971934415e-14	1.3575214847643096e-149	1.7761256720806698e-13
HP:0002079	Hypoplasia of the corpus callosum	481	brain	inhibitory neurons	1.0	9.945017412868548e-150	1.81991935227758e-17	7.458763059651407e-149	8.18963708524911e-16
HP:0002079	Hypoplasia of the corpus callosum	481	brain	microglial cells	1.0	0.0	0.000171356563287658	0.0	0.000171356563287658
HP:0002079	Hypoplasia of the corpus callosum	481	brain	oligodendrocyte precursor cells	1.0	1.0628625556541696e-264	1.35930548752405e-07	2.3914407502218786e-263	1.3901987940586901e-07
HP:0002079	Hypoplasia of the corpus callosum	481	brain	oligodendrocytes	1.0	8.019144038823636e-214	2.8066035194665803e-13	1.2028716058235493e-212	7.01650879866645e-13
HP:0002085	Occipital encephalocele	31	brain	astrocytes	1.0	0.12245393337381098	0.020254396690874	0.25047395462825	0.0317067554358679
HP:0002085	Occipital encephalocele	31	brain	excitatory neurons	1.0	4.66095571918276e-06	0.0011926292535513802	0.000209743007363224	0.0241514875990171
HP:0002085	Occipital encephalocele	31	brain	inhibitory neurons	1.0	0.0182867736040754	0.011664824692573999	0.0822904812183393	0.0317067554358679
HP:0002085	Occipital encephalocele	31	brain	microglial cells	1.0	0.178558935971568	0.0187279881833321	0.34935443994437204	0.0317067554358679
HP:0002085	Occipital encephalocele	31	brain	oligodendrocyte precursor cells	1.0	0.28658976165245303	0.0029245900845269	0.444708250840013	0.0241514875990171
HP:0002085	Occipital encephalocele	31	brain	oligodendrocytes	1.0	0.00343302329505974	0.0669065451029773	0.0308972096555377	0.0716855840389043
HP:0002132	Porencephalic cyst	26	brain	astrocytes	1.0	0.9306285711221519	0.914172672318358	0.9306285711221519	0.968713858553509
HP:0002132	Porencephalic cyst	26	brain	excitatory neurons	1.0	1.4167396259968201e-05	0.541783205265642	0.0006375328316985691	0.968713858553509
HP:0002132	Porencephalic cyst	26	brain	inhibitory neurons	1.0	0.00036725080080059197	0.620730673646894	0.0055087620120088795	0.968713858553509
HP:0002132	Porencephalic cyst	26	brain	microglial cells	1.0	3.29434926995515e-05	0.438616637823253	0.000741228585739909	0.968713858553509
HP:0002132	Porencephalic cyst	26	brain	oligodendrocyte precursor cells	1.0	0.004501685202767371	0.968713858553509	0.018415984920412	0.968713858553509
HP:0002132	Porencephalic cyst	26	brain	oligodendrocytes	1.0	0.255725904050487	0.852336212973896	0.380564851994772	0.968713858553509
HP:0002135	Basal ganglia calcification	38	brain	astrocytes	2.10925e-05	0.0189829368994718	0.0301140365076214	0.17084643209524603	0.8888849823380491
HP:0002135	Basal ganglia calcification	38	brain	excitatory neurons	1.0	0.00702138366740715	0.46492015585645796	0.128285013043343	0.8888849823380491
HP:0002135	Basal ganglia calcification	38	brain	inhibitory neurons	1.0	0.0467191444628547	0.23541556096868801	0.29435239965664195	0.8888849823380491
HP:0002135	Basal ganglia calcification	38	brain	microglial cells	1.0	4.91482617413341e-10	0.122831645772512	2.21167177836003e-08	0.8888849823380491
HP:0002135	Basal ganglia calcification	38	brain	oligodendrocyte precursor cells	1.0	0.00855233420288953	0.552127975558375	0.128285013043343	0.8888849823380491
HP:0002135	Basal ganglia calcification	38	brain	oligodendrocytes	1.0	0.0523293154945142	0.0520255315668364	0.29435239965664195	0.8888849823380491
HP:0002138	Subarachnoid hemorrhage	32	brain	astrocytes	0.0	0.240898993257844	0.155331522908581	0.9838492033107691	0.999963991627307
HP:0002138	Subarachnoid hemorrhage	32	brain	excitatory neurons	1.0	0.00857413578815855	0.9484518697450299	0.0964590276167837	0.999963991627307
HP:0002138	Subarachnoid hemorrhage	32	brain	inhibitory neurons	1.0	0.000341391561738297	0.9441096659610569	0.00768131013911168	0.999963991627307
HP:0002138	Subarachnoid hemorrhage	32	brain	microglial cells	1.0	1.1370911011646101e-12	0.0398363710317845	5.11690995524075e-11	0.999963991627307
HP:0002138	Subarachnoid hemorrhage	32	brain	oligodendrocyte precursor cells	1.0	0.971809948698846	0.995233622078864	0.9838492033107691	0.999963991627307
HP:0002138	Subarachnoid hemorrhage	32	brain	oligodendrocytes	1.0	0.31744318626312296	0.869015156655605	0.9838492033107691	0.999963991627307
HP:0002139	Arrhinencephaly	28	brain	astrocytes	1.0	0.799287902231005	0.213625150649516	0.9975318695469259	0.8893905170919479
HP:0002139	Arrhinencephaly	28	brain	excitatory neurons	1.0	0.00149223806600064	0.25347507168486605	0.0671507129700288	0.8893905170919479
HP:0002139	Arrhinencephaly	28	brain	inhibitory neurons	1.0	0.0120328649531185	0.377575518631936	0.240057307729352	0.8893905170919479
HP:0002139	Arrhinencephaly	28	brain	microglial cells	1.0	0.6847765649978089	0.136233381246693	0.9975318695469259	0.8893905170919479
HP:0002139	Arrhinencephaly	28	brain	oligodendrocyte precursor cells	1.0	0.256098253981115	0.6899467260835029	0.930927479475944	0.8893905170919479
HP:0002139	Arrhinencephaly	28	brain	oligodendrocytes	1.0	0.19616896011171697	0.569036250029068	0.882760320502726	0.8893905170919479
HP:0002140	Ischemic stroke	32	brain	astrocytes	0.0	0.0034729946013093396	0.0970938434987035	0.0312569514117841	0.9998830184261149
HP:0002140	Ischemic stroke	32	brain	excitatory neurons	1.0	0.000295012976909375	0.946451405650346	0.0033188959902304698	0.9998830184261149
HP:0002140	Ischemic stroke	32	brain	inhibitory neurons	1.0	6.48435118648871e-05	0.8020212594878849	0.00145897901695996	0.9998830184261149
HP:0002140	Ischemic stroke	32	brain	microglial cells	0.0	2.38994101311167e-09	0.127208870725152	1.0754734559002499e-07	0.9998830184261149
HP:0002140	Ischemic stroke	32	brain	oligodendrocyte precursor cells	1.55559e-11	0.8542966551423811	0.9552598807449649	0.9153178447954079	0.9998830184261149
HP:0002140	Ischemic stroke	32	brain	oligodendrocytes	0.0	0.0549934965743534	0.779440516607192	0.23859632527823102	0.9998830184261149
HP:0002179	Opisthotonus	42	brain	astrocytes	0.00017355099999999998	0.00251561694414918	0.14324243272286302	0.0204039992398185	0.367588971123423
HP:0002179	Opisthotonus	42	brain	excitatory neurons	1.0	0.00023348293917612597	0.0799006544918506	0.0105067322629257	0.367588971123423
HP:0002179	Opisthotonus	42	brain	inhibitory neurons	1.0	0.052228936512749	0.132213888974331	0.261144682563745	0.367588971123423
HP:0002179	Opisthotonus	42	brain	microglial cells	1.0	0.00149536515329584	0.874935314707928	0.0204039992398185	0.874935314707928
HP:0002179	Opisthotonus	42	brain	oligodendrocyte precursor cells	1.0	0.46054418601819	0.6133243460250649	0.6908162790272849	0.630096732601562
HP:0002179	Opisthotonus	42	brain	oligodendrocytes	1.0	0.000778227021682984	0.0630097338328915	0.0175101079878671	0.367588971123423
HP:0002181	Cerebral edema	28	brain	astrocytes	0.0	0.130511368964269	0.39849467907844	0.35357016572455496	0.60785443922263
HP:0002181	Cerebral edema	28	brain	excitatory neurons	1.0	0.000501553556445214	0.0564081056462146	0.0225699100400346	0.6034252373095219
HP:0002181	Cerebral edema	28	brain	inhibitory neurons	1.0	0.0419268583007298	0.17311211358764902	0.333428715517562	0.6034252373095219
HP:0002181	Cerebral edema	28	brain	microglial cells	0.0	0.3554918833618571	0.7269820842254029	0.591122564804268	0.760795204421933
HP:0002181	Cerebral edema	28	brain	oligodendrocyte precursor cells	1.0	0.120514680070488	0.41404801351907594	0.35357016572455496	0.60785443922263
HP:0002181	Cerebral edema	28	brain	oligodendrocytes	1.88738e-15	0.218552906160325	0.860456082848303	0.46565639612636894	0.880011902913037
HP:0002185	Neurofibrillary tangles	21	brain	astrocytes	0.0	0.249598389395386	0.8909537076221691	0.907429945869704	0.991739640117859
HP:0002185	Neurofibrillary tangles	21	brain	excitatory neurons	1.0	0.11958276391774099	0.602543535747604	0.907429945869704	0.991739640117859
HP:0002185	Neurofibrillary tangles	21	brain	inhibitory neurons	1.0	0.0740677052566051	0.5978913099926509	0.907429945869704	0.991739640117859
HP:0002185	Neurofibrillary tangles	21	brain	microglial cells	0.0	7.923351935811579e-05	0.474814445956849	0.00356550837111521	0.991739640117859
HP:0002185	Neurofibrillary tangles	21	brain	oligodendrocyte precursor cells	1.0	0.634418008076891	0.8131731965930559	0.9999773385134159	0.991739640117859
HP:0002185	Neurofibrillary tangles	21	brain	oligodendrocytes	0.0	0.0670516626741623	0.127622723346607	0.907429945869704	0.991739640117859
HP:0002191	Progressive spasticity	26	brain	astrocytes	1.0	0.296994488319658	0.33052305573471197	0.48474912465201103	0.615263507162051
HP:0002191	Progressive spasticity	26	brain	excitatory neurons	1.0	0.000508245667700472	0.0709494068543191	0.0114355275232606	0.615263507162051
HP:0002191	Progressive spasticity	26	brain	inhibitory neurons	1.0	0.00248362439722844	0.130083081537494	0.0341467674562634	0.615263507162051
HP:0002191	Progressive spasticity	26	brain	microglial cells	1.0	0.0126752542955256	0.36912936595081297	0.09506440721644198	0.615263507162051
HP:0002191	Progressive spasticity	26	brain	oligodendrocyte precursor cells	1.0	0.200119477758235	0.17868849092157896	0.394864996872985	0.615263507162051
HP:0002191	Progressive spasticity	26	brain	oligodendrocytes	2.11558e-09	0.000266879396703237	0.0248751071244083	0.0114355275232606	0.600338591997626
HP:0002283	Global brain atrophy	59	brain	astrocytes	1.0	1.51582531552513e-07	0.42203512345044203	3.41060695993154e-06	0.442193175652523
HP:0002283	Global brain atrophy	59	brain	excitatory neurons	1.0	4.8580046932073e-05	0.0803283033783895	0.000273262763992911	0.31495294883077696
HP:0002283	Global brain atrophy	59	brain	inhibitory neurons	1.0	6.37498647254266e-19	0.0602929019084176	2.8687439126442e-17	0.31495294883077696
HP:0002283	Global brain atrophy	59	brain	microglial cells	1.0	5.14245246003978e-07	0.767344569302957	7.71367869005967e-06	0.767344569302957
HP:0002283	Global brain atrophy	59	brain	oligodendrocyte precursor cells	1.0	5.3702057003807606e-06	0.577415420457652	4.02765427528557e-05	0.590538498195326
HP:0002283	Global brain atrophy	59	brain	oligodendrocytes	1.0	2.73952192595085e-06	0.0442221055478871	2.5699276150064898e-05	0.31495294883077696
HP:0002301	Hemiplegia	33	brain	astrocytes	1.0	0.8971346873013242	0.45805957628946	0.9991224892369641	0.999663558090039
HP:0002301	Hemiplegia	33	brain	excitatory neurons	1.0	0.0406555115547728	0.575215970310609	0.365899603992955	0.999663558090039
HP:0002301	Hemiplegia	33	brain	inhibitory neurons	1.0	3.1586568043463895e-07	0.25264383660293804	1.4213955619558802e-05	0.999663558090039
HP:0002301	Hemiplegia	33	brain	microglial cells	1.0	2.74764832576028e-06	0.570333121357079	6.18220873296063e-05	0.999663558090039
HP:0002301	Hemiplegia	33	brain	oligodendrocyte precursor cells	1.0	0.0843582210006897	0.23275895374078198	0.47451499312888	0.999663558090039
HP:0002301	Hemiplegia	33	brain	oligodendrocytes	1.0	0.92793706108008	0.9923928431379742	0.9991224892369641	0.999663558090039
HP:0002313	Spastic paraparesis	53	brain	astrocytes	0.0	0.25811740885767004	0.350224767558596	0.611330705189218	0.712170366197419
HP:0002313	Spastic paraparesis	53	brain	excitatory neurons	1.0	1.0133263148416e-08	0.19232789604866396	4.5599684167872e-07	0.712170366197419
HP:0002313	Spastic paraparesis	53	brain	inhibitory neurons	1.0	0.00619735447589434	0.234883329261357	0.0553545264620198	0.712170366197419
HP:0002313	Spastic paraparesis	53	brain	microglial cells	1.0	0.00813325012715618	0.640585647498424	0.0553545264620198	0.712170366197419
HP:0002313	Spastic paraparesis	53	brain	oligodendrocyte precursor cells	1.0	0.052040416608640006	0.7657949213944051	0.23418187473888002	0.7657949213944051
HP:0002313	Spastic paraparesis	53	brain	oligodendrocytes	0.0	0.125080146105818	0.0339638814616167	0.37203558310339896	0.712170366197419
HP:0002314	Degeneration of the lateral corticospinal tracts	23	brain	astrocytes	1.0	0.0660186802881026	0.36933338276438105	0.09883896595361098	0.38651167963714295
HP:0002314	Degeneration of the lateral corticospinal tracts	23	brain	excitatory neurons	1.0	0.00013090201842478702	0.0322076047450944	0.00196353027637181	0.152607242142175
HP:0002314	Degeneration of the lateral corticospinal tracts	23	brain	inhibitory neurons	1.0	1.5521409082166003e-08	0.0450784398960909	6.9846340869747e-07	0.152607242142175
HP:0002314	Degeneration of the lateral corticospinal tracts	23	brain	microglial cells	1.0	0.000222876753326367	0.8180977628887058	0.0021274851637896	0.8180977628887058
HP:0002314	Degeneration of the lateral corticospinal tracts	23	brain	oligodendrocyte precursor cells	1.0	0.000242965230489719	0.40637658439995	0.0021274851637896	0.41561241586358505
HP:0002314	Degeneration of the lateral corticospinal tracts	23	brain	oligodendrocytes	1.0	0.0680890654347098	0.0150494955383115	0.09883896595361098	0.152607242142175
HP:0002326	Transient ischemic attack	54	brain	astrocytes	0.0	0.00037335839606908797	0.572172499449702	0.00420028195577724	0.9999399091062819
HP:0002326	Transient ischemic attack	54	brain	excitatory neurons	1.0	0.00014435867737396798	0.9289768378086599	0.0021653801606095198	0.9999399091062819
HP:0002326	Transient ischemic attack	54	brain	inhibitory neurons	1.0	2.27777457621189e-05	0.9688406731806658	0.000512499279647675	0.9999399091062819
HP:0002326	Transient ischemic attack	54	brain	microglial cells	0.0	2.18691789367523e-12	0.135996930814988	9.84113052153853e-11	0.9999399091062819
HP:0002326	Transient ischemic attack	54	brain	oligodendrocyte precursor cells	1.0	0.7144084275732249	0.9770529142665799	0.7841068107511009	0.9999399091062819
HP:0002326	Transient ischemic attack	54	brain	oligodendrocytes	4.74987e-08	0.0464003664578122	0.987282594575842	0.208801649060155	0.9999399091062819
HP:0002339	Abnormal caudate nucleus morphology	24	brain	astrocytes	1.0	0.673055372968161	0.93774154821868	0.757187294589181	0.959053856132741
HP:0002339	Abnormal caudate nucleus morphology	24	brain	excitatory neurons	1.0	4.2273145087724895e-05	0.261496227259942	0.0009511457644738099	0.9575959434621851
HP:0002339	Abnormal caudate nucleus morphology	24	brain	inhibitory neurons	1.0	1.64017219321815e-06	0.502592461037323	7.38077486948168e-05	0.9575959434621851
HP:0002339	Abnormal caudate nucleus morphology	24	brain	microglial cells	1.0	0.19824677928481896	0.932780401165462	0.33587582074329697	0.959053856132741
HP:0002339	Abnormal caudate nucleus morphology	24	brain	oligodendrocyte precursor cells	1.0	0.0754819708717238	0.900122651079896	0.14156031319474402	0.959053856132741
HP:0002339	Abnormal caudate nucleus morphology	24	brain	oligodendrocytes	1.0	0.201525492445978	0.7076052093520379	0.33587582074329697	0.9575959434621851
HP:0002365	Hypoplasia of the brainstem	72	brain	astrocytes	1.0	0.0805329463284423	0.0340904641533176	0.13422157721407	0.0379362072540118
HP:0002365	Hypoplasia of the brainstem	72	brain	excitatory neurons	1.0	3.86615359918232e-08	0.00279729696195023	5.799230398773479e-07	0.0133623305230196
HP:0002365	Hypoplasia of the brainstem	72	brain	inhibitory neurons	1.0	3.6548097010279204e-07	0.0009094444823991411	3.28932873092513e-06	0.0104569640155703
HP:0002365	Hypoplasia of the brainstem	72	brain	microglial cells	1.0	3.4545140911211e-07	0.30012359189953197	3.28932873092513e-06	0.30012359189953197
HP:0002365	Hypoplasia of the brainstem	72	brain	oligodendrocyte precursor cells	1.0	1.6263758799061902e-10	0.0039406735641224	3.659345729788929e-09	0.0136407931065775
HP:0002365	Hypoplasia of the brainstem	72	brain	oligodendrocytes	1.0	1.05295570525761e-12	0.0005335769948849441	4.73830067365925e-11	0.0104569640155703
HP:0002389	Cavum septum pellucidum	25	brain	astrocytes	1.0	0.0544397575380213	0.105594363734374	0.220084721230502	0.163818488565176
HP:0002389	Cavum septum pellucidum	25	brain	excitatory neurons	1.0	0.00622605023112427	0.0325668671643722	0.18247276865833897	0.163818488565176
HP:0002389	Cavum septum pellucidum	25	brain	inhibitory neurons	1.0	0.0386782873434407	0.0471188221070437	0.205700764089964	0.163818488565176
HP:0002389	Cavum septum pellucidum	25	brain	microglial cells	0.0	0.282967638459094	0.240990378623579	0.525153306694043	0.240990378623579
HP:0002389	Cavum septum pellucidum	25	brain	oligodendrocyte precursor cells	1.0	0.0203905185339987	0.146917736563572	0.18247276865833897	0.173553546506362
HP:0002389	Cavum septum pellucidum	25	brain	oligodendrocytes	1.0	0.145337049676932	0.0421316813003931	0.384715719733055	0.163818488565176
HP:0002419	Molar tooth sign on MRI	38	brain	astrocytes	1.0	0.0194887316618772	7.4676560516479095e-06	0.0626423517703196	0.000336044522324156
HP:0002419	Molar tooth sign on MRI	38	brain	excitatory neurons	1.0	7.1056861394271e-05	5.66358842954042e-05	0.00106585292091407	0.0005264994092808441
HP:0002419	Molar tooth sign on MRI	38	brain	inhibitory neurons	1.0	0.0010688533194790802	4.51424976539801e-05	0.00961967987531172	0.0005264994092808441
HP:0002419	Molar tooth sign on MRI	38	brain	microglial cells	1.0	0.0181577899934189	0.0786303519902938	0.0626423517703196	0.0786303519902938
HP:0002419	Molar tooth sign on MRI	38	brain	oligodendrocyte precursor cells	1.0	1.54537773568785e-05	0.000180700572078389	0.00034770999052976604	0.0005264994092808441
HP:0002419	Molar tooth sign on MRI	38	brain	oligodendrocytes	1.0	8.171448798598159e-06	0.00408481361780927	0.00034770999052976604	0.00437658601908136
HP:0002445	Tetraplegia	32	brain	astrocytes	1.0	0.0163571736641797	0.40590498913962	0.13310679906512898	0.505745469308379
HP:0002445	Tetraplegia	32	brain	excitatory neurons	1.0	0.0145201391613631	0.22614427517591196	0.13310679906512898	0.505745469308379
HP:0002445	Tetraplegia	32	brain	inhibitory neurons	1.0	0.00123747725849439	0.094643695257434	0.0556864766322476	0.505745469308379
HP:0002445	Tetraplegia	32	brain	microglial cells	1.0	0.0213612143026575	0.28349381046022804	0.13732209194565498	0.505745469308379
HP:0002445	Tetraplegia	32	brain	oligodendrocyte precursor cells	1.0	0.0177475732086839	0.528945799923953	0.13310679906512898	0.566727642775664
HP:0002445	Tetraplegia	32	brain	oligodendrocytes	1.0	0.22379802468792498	0.200967744129115	0.441186657092887	0.505745469308379
HP:0002453	Abnormal globus pallidus morphology	22	brain	astrocytes	1.0	0.832145517581805	0.905810637486136	0.890463159380908	0.926397242883548
HP:0002453	Abnormal globus pallidus morphology	22	brain	excitatory neurons	1.0	0.00330974748015995	0.5651145662688871	0.13772629929067	0.902860847651376
HP:0002453	Abnormal globus pallidus morphology	22	brain	inhibitory neurons	1.0	0.00673782286510094	0.5603718731309929	0.13772629929067	0.902860847651376
HP:0002453	Abnormal globus pallidus morphology	22	brain	microglial cells	1.0	0.12268704468932198	0.9485037208921909	0.362768565136857	0.9485037208921909
HP:0002453	Abnormal globus pallidus morphology	22	brain	oligodendrocyte precursor cells	1.0	0.0686498657700779	0.7945319597826229	0.30892439596535104	0.902860847651376
HP:0002453	Abnormal globus pallidus morphology	22	brain	oligodendrocytes	1.0	0.300546674144616	0.23465214327159603	0.5635250140211551	0.902860847651376
HP:0002464	Spastic dysarthria	24	brain	astrocytes	1.0	0.0180309926354492	0.027893916459464003	0.11591352408503099	0.035655539705274006
HP:0002464	Spastic dysarthria	24	brain	excitatory neurons	1.0	0.0035907997518977103	0.00403071481114788	0.0807929944176985	0.0335073479381671
HP:0002464	Spastic dysarthria	24	brain	inhibitory neurons	1.0	2.22202196640046e-06	0.00397478814463274	9.999098848802071e-05	0.0335073479381671
HP:0002464	Spastic dysarthria	24	brain	microglial cells	1.0	0.7108937705776508	0.268533435879059	0.7997554918998571	0.268533435879059
HP:0002464	Spastic dysarthria	24	brain	oligodendrocyte precursor cells	1.0	0.0285867541527089	0.0422570565510021	0.14293377076354502	0.0442225010417464
HP:0002464	Spastic dysarthria	24	brain	oligodendrocytes	1.0	0.0485595572072833	0.000298259354456677	0.17162350780925698	0.0134216709505505
HP:0002506	Diffuse cerebral atrophy	43	brain	astrocytes	1.0	0.00319164389773485	0.0183244270659325	0.0343951914515847	0.0211435696914606
HP:0002506	Diffuse cerebral atrophy	43	brain	excitatory neurons	1.0	0.0007931804969639	0.000423084669033128	0.0118977074544585	0.00761017369264609
HP:0002506	Diffuse cerebral atrophy	43	brain	inhibitory neurons	1.0	7.21365266922678e-07	0.00149789607274866	3.2461437011520504e-05	0.00761017369264609
HP:0002506	Diffuse cerebral atrophy	43	brain	microglial cells	1.0	0.39884469084550606	0.564824855771784	0.6339750325291801	0.564824855771784
HP:0002506	Diffuse cerebral atrophy	43	brain	oligodendrocyte precursor cells	1.0	0.012903874101116	0.236129121186108	0.05806743345502201	0.24149569212215602
HP:0002506	Diffuse cerebral atrophy	43	brain	oligodendrocytes	1.0	0.00811019278813229	0.0919900093168397	0.0521369536379933	0.0985607242680425
HP:0002510	Spastic tetraplegia	98	brain	astrocytes	1.0	8.03848916210849e-06	0.216178079180372	6.028866871581371e-05	0.24320033907791896
HP:0002510	Spastic tetraplegia	98	brain	excitatory neurons	1.0	0.00012938554903819298	0.0787093058374391	0.0006469277451909651	0.191561310203608
HP:0002510	Spastic tetraplegia	98	brain	inhibitory neurons	1.0	6.786946902055591e-11	0.0200278695971243	1.01804203530834e-09	0.191561310203608
HP:0002510	Spastic tetraplegia	98	brain	microglial cells	1.0	6.535947355766589e-17	0.0621023251001805	2.94117631009497e-15	0.191561310203608
HP:0002510	Spastic tetraplegia	98	brain	oligodendrocyte precursor cells	1.0	3.6123832283515e-08	0.34435208664351896	4.0639311318954394e-07	0.34435208664351896
HP:0002510	Spastic tetraplegia	98	brain	oligodendrocytes	1.0	3.2400960487009696e-13	0.0168010766575851	7.29021610957718e-12	0.191561310203608
HP:0002539	Cortical dysplasia	91	brain	astrocytes	0.0	5.47032522007174e-13	0.00388859468200416	4.1027439150538e-12	0.00397697183386789
HP:0002539	Cortical dysplasia	91	brain	excitatory neurons	6.450650000000001e-10	8.30346209631081e-15	1.77879749022768e-08	9.341394858349659e-14	2.17953534081215e-07
HP:0002539	Cortical dysplasia	91	brain	inhibitory neurons	4.9304599999999995e-09	3.0802389561674606e-17	1.4353445360813201e-08	6.93053765137679e-16	2.17953534081215e-07
HP:0002539	Cortical dysplasia	91	brain	microglial cells	0.000527792	7.618051627819258e-29	0.0335964259645146	3.4281232325186696e-27	0.0335964259645146
HP:0002539	Cortical dysplasia	91	brain	oligodendrocyte precursor cells	0.00037169300000000003	1.2194040591431001e-13	4.06795930453849e-05	1.09746365322879e-12	4.4648333830300504e-05
HP:0002539	Cortical dysplasia	91	brain	oligodendrocytes	4.4439199999999997e-10	4.38634251984414e-12	0.000278038770961368	2.8197916198998103e-11	0.000297898683172894
HP:0002893	Pituitary adenoma	39	brain	astrocytes	1.0	0.0138633123985727	0.269453575737712	0.0678048049080891	0.963880106056309
HP:0002893	Pituitary adenoma	39	brain	excitatory neurons	1.0	0.0021557741595733602	0.65131450718942	0.0282028619496732	0.963880106056309
HP:0002893	Pituitary adenoma	39	brain	inhibitory neurons	1.0	0.0018784010215414301	0.47080753536536796	0.0282028619496732	0.963880106056309
HP:0002893	Pituitary adenoma	39	brain	microglial cells	1.0	0.00196478226630959	0.6280422219078511	0.0282028619496732	0.963880106056309
HP:0002893	Pituitary adenoma	39	brain	oligodendrocyte precursor cells	1.0	0.0286402062511863	0.963880106056309	0.107400773441949	0.963880106056309
HP:0002893	Pituitary adenoma	39	brain	oligodendrocytes	1.0	0.05124064230275	0.22244899332713394	0.137841222615162	0.963880106056309
HP:0003164	Hypothalamic gonadotropin-releasing hormone deficiency	20	brain	astrocytes	1.0	0.5005858670374601	0.0852767609021875	0.6924481491469631	0.305765541988253
HP:0003164	Hypothalamic gonadotropin-releasing hormone deficiency	20	brain	excitatory neurons	1.0	0.000179821782962922	0.0134608478835406	0.00809198023333149	0.23933250427792496
HP:0003164	Hypothalamic gonadotropin-releasing hormone deficiency	20	brain	inhibitory neurons	1.0	0.005947947417233671	0.0234228680728867	0.0334572042219394	0.26350726581997497
HP:0003164	Hypothalamic gonadotropin-releasing hormone deficiency	20	brain	microglial cells	1.0	0.44364010625900896	0.109098251235946	0.643993702634045	0.305765541988253
HP:0003164	Hypothalamic gonadotropin-releasing hormone deficiency	20	brain	oligodendrocyte precursor cells	1.0	0.6203769973050269	0.0032897384984344	0.7723227551126189	0.148038232429548
HP:0003164	Hypothalamic gonadotropin-releasing hormone deficiency	20	brain	oligodendrocytes	1.0	0.0255175467581422	0.31930552147550606	0.0883299695474153	0.441771574865034
HP:0003487	Babinski sign	255	brain	astrocytes	1.0	1.80595536442366e-48	2.13844484649031e-05	1.35446652331775e-47	0.00026487419484306
HP:0003487	Babinski sign	255	brain	excitatory neurons	1.0	9.096384945936028e-47	0.000228422032796433	5.11671653208902e-46	0.000734213676845678
HP:0003487	Babinski sign	255	brain	inhibitory neurons	1.0	1.6493915434851097e-82	8.944549915146181e-06	3.7111309728414995e-81	0.000214116638288128
HP:0003487	Babinski sign	255	brain	microglial cells	1.0	1.1238425629797596e-157	0.0178638004175894	5.057291533408918e-156	0.0178638004175894
HP:0003487	Babinski sign	255	brain	oligodendrocyte precursor cells	1.0	6.80497544904163e-63	0.00940640428056259	7.65559738017183e-62	0.00962018619602992
HP:0003487	Babinski sign	255	brain	oligodendrocytes	1.0	6.154681441223839e-48	2.94304660936733e-05	3.9565809265010393e-47	0.00026487419484306
HP:0004944	Dilatation of the cerebral artery	44	brain	astrocytes	1.0	1.01129240244965e-05	0.23584262851674698	0.000151693860367447	0.9999468595412401
HP:0004944	Dilatation of the cerebral artery	44	brain	excitatory neurons	1.0	0.00112472642046608	0.7968410870531021	0.0101225377841947	0.9999468595412401
HP:0004944	Dilatation of the cerebral artery	44	brain	inhibitory neurons	1.0	3.45639066970727e-06	0.9302790318202611	7.77687900684136e-05	0.9999468595412401
HP:0004944	Dilatation of the cerebral artery	44	brain	microglial cells	1.0	2.4950917563656505e-15	0.184020744894061	1.1227912903645401e-13	0.9999468595412401
HP:0004944	Dilatation of the cerebral artery	44	brain	oligodendrocyte precursor cells	1.0	0.00273864699675029	0.8068619541662879	0.0163900756853476	0.9999468595412401
HP:0004944	Dilatation of the cerebral artery	44	brain	oligodendrocytes	1.0	0.037451830937862994	0.9387893256245141	0.11235549281358899	0.9999468595412401
HP:0006808	Cerebral hypomyelination	30	brain	astrocytes	1.0	0.430756537370758	0.0559433413197687	0.570118946520121	0.44018738172957206
HP:0006808	Cerebral hypomyelination	30	brain	excitatory neurons	1.0	0.004410647802744579	0.161952542093198	0.0661597170411687	0.44018738172957206
HP:0006808	Cerebral hypomyelination	30	brain	inhibitory neurons	1.0	0.00290281326816192	0.177405458529898	0.0653132985336432	0.44018738172957206
HP:0006808	Cerebral hypomyelination	30	brain	microglial cells	1.0	0.682874624089209	0.8552968363562371	0.7316513829527241	0.8552968363562371
HP:0006808	Cerebral hypomyelination	30	brain	oligodendrocyte precursor cells	1.0	0.0812077720534145	0.32587199508611603	0.24362331616024396	0.44018738172957206
HP:0006808	Cerebral hypomyelination	30	brain	oligodendrocytes	1.0	0.00151998963975425	0.00676673150943154	0.0653132985336432	0.304502917924419
HP:0006855	Cerebellar vermis atrophy	39	brain	astrocytes	1.0	0.49908922801898903	0.44436034436575605	0.660559272378074	0.45445944310134095
HP:0006855	Cerebellar vermis atrophy	39	brain	excitatory neurons	1.0	0.0033792257503136697	0.00925332540187482	0.0217235941091593	0.0527259600336211
HP:0006855	Cerebellar vermis atrophy	39	brain	inhibitory neurons	1.0	1.3873520227135698e-07	0.0019657879501013397	6.24308410221107e-06	0.0527259600336211
HP:0006855	Cerebellar vermis atrophy	39	brain	microglial cells	1.0	0.539015437336434	0.6103781814516049	0.6737692966705421	0.6103781814516049
HP:0006855	Cerebellar vermis atrophy	39	brain	oligodendrocyte precursor cells	1.0	0.024777836377021	0.231649892276523	0.074333509131063	0.24242430587078
HP:0006855	Cerebellar vermis atrophy	39	brain	oligodendrocytes	1.0	6.02844639170796e-07	0.0896096681930355	1.35640043813429e-05	0.10231150068662699
HP:0006870	Lobar holoprosencephaly	21	brain	astrocytes	1.0	0.0472448805855632	0.0105775347405204	0.303717089478621	0.2970070075755
HP:0006870	Lobar holoprosencephaly	21	brain	excitatory neurons	1.0	0.0048637911611064105	0.0589441019917583	0.21014037361622104	0.2970070075755
HP:0006870	Lobar holoprosencephaly	21	brain	inhibitory neurons	1.0	0.0143370255099192	0.0911905718633592	0.21014037361622104	0.2970070075755
HP:0006870	Lobar holoprosencephaly	21	brain	microglial cells	1.0	0.21564935117536702	0.5851127717669741	0.560517735921343	0.5984107893071321
HP:0006870	Lobar holoprosencephaly	21	brain	oligodendrocyte precursor cells	1.0	0.393940366155323	0.0314801810098647	0.6448409436795811	0.2970070075755
HP:0006870	Lobar holoprosencephaly	21	brain	oligodendrocytes	1.0	0.286918690480862	0.29638781388889696	0.6148257653161329	0.32531774513691
HP:0006913	Frontal cortical atrophy	66	brain	astrocytes	1.0	7.40898753096947e-12	0.00021585898931212	8.335110972340649e-11	0.000249068064590908
HP:0006913	Frontal cortical atrophy	66	brain	excitatory neurons	1.0	1.52130391473603e-06	3.7088690292219896e-07	9.77981088044591e-06	8.44267299736147e-06
HP:0006913	Frontal cortical atrophy	66	brain	inhibitory neurons	1.0	2.32347396313925e-08	1.36475233925476e-05	2.09112656682533e-07	4.72414271280494e-05
HP:0006913	Frontal cortical atrophy	66	brain	microglial cells	1.0	1.51257606008799e-25	1.79683820130549e-05	6.80659227039596e-24	4.84425181089919e-05
HP:0006913	Frontal cortical atrophy	66	brain	oligodendrocyte precursor cells	1.0	7.06595987327006e-13	0.00013664084706325902	1.05989398099051e-11	0.0001640210901426
HP:0006913	Frontal cortical atrophy	66	brain	oligodendrocytes	1.0	1.15576618505929e-13	1.58084862713996e-05	2.6004739163833997e-12	4.84425181089919e-05
HP:0006956	Dilation of lateral ventricles	88	brain	astrocytes	1.0	3.5408108907411596e-08	0.00269957719225346	1.32780408402794e-07	0.00296295057686355
HP:0006956	Dilation of lateral ventricles	88	brain	excitatory neurons	1.0	1.4544574032211199e-25	4.1306570015788e-08	3.27252915724752e-24	7.67847736144425e-07
HP:0006956	Dilation of lateral ventricles	88	brain	inhibitory neurons	1.0	8.565569282799069e-29	2.6570543273402598e-08	3.8545061772595794e-27	7.67847736144425e-07
HP:0006956	Dilation of lateral ventricles	88	brain	microglial cells	1.0	3.46870545075106e-23	0.175310831817449	5.203058176126589e-22	0.175310831817449
HP:0006956	Dilation of lateral ventricles	88	brain	oligodendrocyte precursor cells	1.0	1.6658022012717598e-09	0.00624410139000094	8.329011006358799e-09	0.00669010863214386
HP:0006956	Dilation of lateral ventricles	88	brain	oligodendrocytes	1.0	1.50141173652673e-11	0.0200902668811153	1.1260588023950499e-10	0.0210246978988416
HP:0006970	Periventricular leukomalacia	36	brain	astrocytes	0.0	0.0252442280581332	0.0573869349748246	0.126221140290666	0.39774073062846704
HP:0006970	Periventricular leukomalacia	36	brain	excitatory neurons	1.0	4.91611873570193e-05	0.11703088363712501	0.00110612671553293	0.39774073062846704
HP:0006970	Periventricular leukomalacia	36	brain	inhibitory neurons	1.0	0.00406730068318125	0.0439844526649132	0.0305047551238594	0.39774073062846704
HP:0006970	Periventricular leukomalacia	36	brain	microglial cells	5.4195599999999996e-08	1.2314100209257e-06	0.323986942748798	5.541345094165649e-05	0.41073837864645
HP:0006970	Periventricular leukomalacia	36	brain	oligodendrocyte precursor cells	5.41909e-11	0.000266211310148494	0.34524144697400005	0.0039931696522274105	0.41238842371675893
HP:0006970	Periventricular leukomalacia	36	brain	oligodendrocytes	0.0	0.0675350079745684	0.101345245969974	0.22159512602223802	0.39774073062846704
HP:0006986	Upper limb spasticity	21	brain	astrocytes	1.0	0.0442638040150286	0.00548874600243754	0.199187118067629	0.0115583619947393
HP:0006986	Upper limb spasticity	21	brain	excitatory neurons	1.0	0.000295697093466509	0.00284603197762069	0.00665318460299645	0.0115583619947393
HP:0006986	Upper limb spasticity	21	brain	inhibitory neurons	1.0	0.00455860398595424	0.00104566270291511	0.0410274358735882	0.0115583619947393
HP:0006986	Upper limb spasticity	21	brain	microglial cells	1.0	0.7425052310089959	0.0795939086898992	0.9102908031527491	0.0795939086898992
HP:0006986	Upper limb spasticity	21	brain	oligodendrocyte precursor cells	1.0	1.16210154177285e-06	0.00804144946412711	5.2294569379778295e-05	0.0115583619947393
HP:0006986	Upper limb spasticity	21	brain	oligodendrocytes	1.0	0.00270219756949123	0.00125355891768601	0.0303997226567763	0.0115583619947393
HP:0006989	Dysplastic corpus callosum	30	brain	astrocytes	1.0	0.320195762420727	0.0861004563718644	0.48910844812786697	0.20647942807074499
HP:0006989	Dysplastic corpus callosum	30	brain	excitatory neurons	1.0	0.0009383520444491381	0.0494322436372572	0.0169962330038051	0.20647942807074499
HP:0006989	Dysplastic corpus callosum	30	brain	inhibitory neurons	1.0	0.0233665692507219	0.0319977560462985	0.11254190596001401	0.20647942807074499
HP:0006989	Dysplastic corpus callosum	30	brain	microglial cells	1.0	0.225096022868601	0.506839749910271	0.382702169676878	0.506839749910271
HP:0006989	Dysplastic corpus callosum	30	brain	oligodendrocyte precursor cells	1.0	0.0300111749226703	0.245584441094465	0.11254190596001401	0.263126186886927
HP:0006989	Dysplastic corpus callosum	30	brain	oligodendrocytes	1.0	4.82797760283359e-05	0.00933012786194808	0.00217258992127512	0.20647942807074499
HP:0007020	Progressive spastic paraplegia	52	brain	astrocytes	1.0	0.000148480531247847	0.238847723885758	0.000607420355104829	0.28284598881208195
HP:0007020	Progressive spastic paraplegia	52	brain	excitatory neurons	1.0	2.5854348587205803e-09	0.0410943503622373	5.817228432121309e-08	0.254973195773907
HP:0007020	Progressive spastic paraplegia	52	brain	inhibitory neurons	1.0	8.383129907386571e-06	0.0360832940997132	6.28734743053993e-05	0.254973195773907
HP:0007020	Progressive spastic paraplegia	52	brain	microglial cells	1.0	1.67290074507799e-08	0.772304346376023	2.50935111761699e-07	0.772304346376023
HP:0007020	Progressive spastic paraplegia	52	brain	oligodendrocyte precursor cells	1.0	2.2691812655758401e-10	0.615716152248501	1.02113156950913e-08	0.62970970116324
HP:0007020	Progressive spastic paraplegia	52	brain	oligodendrocytes	1.0	0.3604250843429229	0.040964052359555	0.430087400356937	0.254973195773907
HP:0007033	Cerebellar dysplasia	23	brain	astrocytes	1.0	0.00708542007140216	0.000457414545977901	0.0637687806426194	0.0205836545690055
HP:0007033	Cerebellar dysplasia	23	brain	excitatory neurons	1.0	0.00434724572069003	0.0194660266881175	0.0496555769081755	0.092141056677638
HP:0007033	Cerebellar dysplasia	23	brain	inhibitory neurons	1.0	0.06156121384736099	0.0036545438598703296	0.23085455192760396	0.0538507961893056
HP:0007033	Cerebellar dysplasia	23	brain	microglial cells	1.0	0.00114365031924719	0.0268948555298166	0.0496555769081755	0.092141056677638
HP:0007033	Cerebellar dysplasia	23	brain	oligodendrocyte precursor cells	1.0	0.00269144801536079	0.00234841099129443	0.0496555769081755	0.0528392473041247
HP:0007033	Cerebellar dysplasia	23	brain	oligodendrocytes	1.0	0.00441382905850449	0.0922885635253482	0.0496555769081755	0.10382463396601699
HP:0007048	Large basal ganglia	50	brain	astrocytes	1.0	5.378368577217621e-08	0.00721318579548032	8.067552865826429e-07	0.0073771218362866904
HP:0007048	Large basal ganglia	50	brain	excitatory neurons	1.0	9.40562605657331e-06	1.0980637218005302e-07	8.46506345091598e-05	4.0077801212029095e-06
HP:0007048	Large basal ganglia	50	brain	inhibitory neurons	1.0	1.96540920308909e-09	6.57241277403641e-07	4.42217070695045e-08	4.0077801212029095e-06
HP:0007048	Large basal ganglia	50	brain	microglial cells	1.0	7.13165844573987e-14	0.0672273312064378	3.20924630058294e-12	0.0672273312064378
HP:0007048	Large basal ganglia	50	brain	oligodendrocyte precursor cells	1.0	9.03325131239782e-06	0.00016866511094403602	8.46506345091598e-05	0.00018974824981204098
HP:0007048	Large basal ganglia	50	brain	oligodendrocytes	1.0	0.00041022396345969	0.000644734191435181	0.0018460078355686102	0.0006907866336805509
HP:0007099	Chiari type I malformation	31	brain	astrocytes	1.0	0.000294124219643258	0.14792569149975698	0.004411863294648871	0.43399766583291205
HP:0007099	Chiari type I malformation	31	brain	excitatory neurons	1.0	0.00873629747978785	0.101991633944846	0.0655222310984089	0.43399766583291205
HP:0007099	Chiari type I malformation	31	brain	inhibitory neurons	1.0	1.984685798121e-05	0.0253550655524406	0.000446554304577225	0.40918016230464294
HP:0007099	Chiari type I malformation	31	brain	microglial cells	1.0	4.70000227149304e-08	0.0354971399525006	2.11500102217187e-06	0.40918016230464294
HP:0007099	Chiari type I malformation	31	brain	oligodendrocyte precursor cells	1.0	0.0618727687533195	0.23886657264006303	0.19887675670709803	0.43399766583291205
HP:0007099	Chiari type I malformation	31	brain	oligodendrocytes	1.0	0.0068464517003259204	0.36110290953634905	0.0616180653029333	0.48971068510019505
HP:0007112	Temporal cortical atrophy	20	brain	astrocytes	1.0	0.0671003725406921	0.594195112716853	0.28461693388414194	0.607699547096781
HP:0007112	Temporal cortical atrophy	20	brain	excitatory neurons	1.0	0.00845609149234898	0.0632585401045137	0.190262058577852	0.27309023470126303
HP:0007112	Temporal cortical atrophy	20	brain	inhibitory neurons	1.0	0.0211146936597071	0.0263735085609166	0.28461693388414194	0.27309023470126303
HP:0007112	Temporal cortical atrophy	20	brain	microglial cells	1.0	0.000499943813854824	0.7581342180899309	0.0224974716234671	0.7581342180899309
HP:0007112	Temporal cortical atrophy	20	brain	oligodendrocyte precursor cells	1.0	0.165601130593977	0.13313208664041598	0.372602543836448	0.27309023470126303
HP:0007112	Temporal cortical atrophy	20	brain	oligodendrocytes	1.0	0.0877071810378631	0.254602351277754	0.28461693388414194	0.33999042916588396
HP:0007183	Focal T2 hyperintense basal ganglia lesion	36	brain	astrocytes	1.0	0.0998264170360368	0.7584669892046709	0.18717453194256897	0.8126432027192901
HP:0007183	Focal T2 hyperintense basal ganglia lesion	36	brain	excitatory neurons	1.0	0.000167027194025231	0.433375849583517	0.00150324474622708	0.7506265241361759
HP:0007183	Focal T2 hyperintense basal ganglia lesion	36	brain	inhibitory neurons	1.0	1.19429854346888e-10	0.404344099377802	5.37434344560996e-09	0.7506265241361759
HP:0007183	Focal T2 hyperintense basal ganglia lesion	36	brain	microglial cells	1.0	0.0249156240991976	0.9363557103345319	0.0778661792379688	0.9363557103345319
HP:0007183	Focal T2 hyperintense basal ganglia lesion	36	brain	oligodendrocyte precursor cells	1.0	1.1704215212146301e-05	0.884528209105846	0.000263344842273292	0.9046311229491609
HP:0007183	Focal T2 hyperintense basal ganglia lesion	36	brain	oligodendrocytes	1.0	7.94400853109021e-05	0.236736679786524	0.0008937009597476491	0.7506265241361759
HP:0007204	Diffuse white matter abnormalities	35	brain	astrocytes	1.7731599999999998e-06	0.8095031458764871	0.36524557534025	0.8938634052842092	0.373546611143437
HP:0007204	Diffuse white matter abnormalities	35	brain	excitatory neurons	1.0	0.00751106639634498	0.0292741905047697	0.084499496958881	0.163621641178645
HP:0007204	Diffuse white matter abnormalities	35	brain	inhibitory neurons	1.0	1.07564334888258e-07	0.0223865096829182	4.84039506997161e-06	0.163621641178645
HP:0007204	Diffuse white matter abnormalities	35	brain	microglial cells	1.0	0.7967756655435859	0.801834606324058	0.8938634052842092	0.801834606324058
HP:0007204	Diffuse white matter abnormalities	35	brain	oligodendrocyte precursor cells	1.0	0.0278088829263519	0.263335202362484	0.125139973168584	0.28214485967409003
HP:0007204	Diffuse white matter abnormalities	35	brain	oligodendrocytes	1.0	0.208135678453501	0.158597956562608	0.4109859260191371	0.21128217804020602
HP:0007227	Macrogyria	21	brain	astrocytes	1.0	0.20177573085624698	0.0216640507455161	0.257333696150861	0.32496076118274203
HP:0007227	Macrogyria	21	brain	excitatory neurons	1.0	1.4534645095405701e-05	0.142064685691851	0.000654059029293256	0.353087135536507
HP:0007227	Macrogyria	21	brain	inhibitory neurons	1.0	0.000114423808972331	0.0426261755901627	0.00257453570187745	0.353087135536507
HP:0007227	Macrogyria	21	brain	microglial cells	1.0	0.380839540679708	0.46071642140547997	0.41799461781919206	0.46071642140547997
HP:0007227	Macrogyria	21	brain	oligodendrocyte precursor cells	1.0	0.0443938252086437	0.0714690252531186	0.13336339673644199	0.353087135536507
HP:0007227	Macrogyria	21	brain	oligodendrocytes	1.0	0.00272174305699198	0.0067743585925501	0.0244956875129278	0.304846136664755
HP:0007333	Hypoplasia of the frontal lobes	32	brain	astrocytes	1.0	0.0150018877412408	0.533565363191809	0.112514158059306	0.545691848718896
HP:0007333	Hypoplasia of the frontal lobes	32	brain	excitatory neurons	1.0	0.0009303468075441571	0.0407473623046708	0.0418656063394871	0.308311543957207
HP:0007333	Hypoplasia of the frontal lobes	32	brain	inhibitory neurons	1.0	0.0782706181737324	0.0717385836245579	0.266043456506417	0.308311543957207
HP:0007333	Hypoplasia of the frontal lobes	32	brain	microglial cells	1.0	0.26936961414237803	0.25953466948223197	0.40405442121356705	0.32441833685279
HP:0007333	Hypoplasia of the frontal lobes	32	brain	oligodendrocyte precursor cells	1.0	0.0147545686835263	0.323241514826463	0.112514158059306	0.363646704179771
HP:0007333	Hypoplasia of the frontal lobes	32	brain	oligodendrocytes	1.0	0.0353721662457061	0.017244485966248	0.176860831228531	0.308311543957207
HP:0007366	Atrophy/Degeneration affecting the brainstem	26	brain	astrocytes	1.0	0.00710135859874335	0.303030817200894	0.10652037898115	0.30991788122818703
HP:0007366	Atrophy/Degeneration affecting the brainstem	26	brain	excitatory neurons	1.0	0.0115993117144858	0.0042610773071798105	0.130492256787965	0.0227700548348229
HP:0007366	Atrophy/Degeneration affecting the brainstem	26	brain	inhibitory neurons	1.0	0.0223532757270434	0.00222130118014731	0.20117948154339102	0.0227700548348229
HP:0007366	Atrophy/Degeneration affecting the brainstem	26	brain	microglial cells	1.0	0.00261110136775888	0.572241894029363	0.0587497807745748	0.572241894029363
HP:0007366	Atrophy/Degeneration affecting the brainstem	26	brain	oligodendrocyte precursor cells	1.0	3.3027859707986496e-05	0.0836563802377097	0.00148625368685939	0.0896318359689747
HP:0007366	Atrophy/Degeneration affecting the brainstem	26	brain	oligodendrocytes	1.0	0.0485508432957124	0.0313744626337722	0.312112564043865	0.0381581302302635
HP:0007371	Corpus callosum atrophy	26	brain	astrocytes	1.0	0.555806663251006	0.6837314502814351	0.776428173350037	0.6837314502814351
HP:0007371	Corpus callosum atrophy	26	brain	excitatory neurons	1.0	0.0007708904398431549	0.19129273594080198	0.0183830315570559	0.568111479749683
HP:0007371	Corpus callosum atrophy	26	brain	inhibitory neurons	1.0	0.0581720744869972	0.0871184417062588	0.290860372434986	0.568111479749683
HP:0007371	Corpus callosum atrophy	26	brain	microglial cells	1.0	0.00654573795090661	0.557235659818745	0.0981860692635991	0.5806556273674711
HP:0007371	Corpus callosum atrophy	26	brain	oligodendrocyte precursor cells	1.0	0.0196205092292283	0.5677521689815269	0.147153819219212	0.5806556273674711
HP:0007371	Corpus callosum atrophy	26	brain	oligodendrocytes	1.0	0.000817023624758042	0.23656917173064604	0.0183830315570559	0.568111479749683
HP:0008202	Reduced circulating prolactin concentration	20	brain	astrocytes	1.0	0.0776387004573128	0.09134823686122198	0.9593340567442951	0.368907273201836
HP:0008202	Reduced circulating prolactin concentration	20	brain	excitatory neurons	1.0	0.0151496785413364	0.085948887058959	0.6817355343601379	0.368907273201836
HP:0008202	Reduced circulating prolactin concentration	20	brain	inhibitory neurons	1.0	0.127911207565906	0.12313625473666999	0.9593340567442951	0.368907273201836
HP:0008202	Reduced circulating prolactin concentration	20	brain	microglial cells	1.0	0.200725601610114	0.151192088015836	0.9918476859252751	0.368907273201836
HP:0008202	Reduced circulating prolactin concentration	20	brain	oligodendrocyte precursor cells	1.0	0.0803305549951478	0.263365429508917	0.9593340567442951	0.368907273201836
HP:0008202	Reduced circulating prolactin concentration	20	brain	oligodendrocytes	1.0	0.33268236420055103	0.329230568574039	0.9918476859252751	0.389878304890309
HP:0008232	Elevated circulating follicle stimulating hormone level	32	brain	astrocytes	1.0	0.6800895519767309	0.43106762378941405	0.9986999678023729	0.970221768834343
HP:0008232	Elevated circulating follicle stimulating hormone level	32	brain	excitatory neurons	1.0	0.129177276201081	0.5178773627132589	0.9986999678023729	0.970221768834343
HP:0008232	Elevated circulating follicle stimulating hormone level	32	brain	inhibitory neurons	1.0	0.035697511550183	0.6102153593459599	0.9986999678023729	0.970221768834343
HP:0008232	Elevated circulating follicle stimulating hormone level	32	brain	microglial cells	1.0	0.5210804724160779	0.12854275403314502	0.9986999678023729	0.970221768834343
HP:0008232	Elevated circulating follicle stimulating hormone level	32	brain	oligodendrocyte precursor cells	1.0	0.254763354970594	0.0977855878162213	0.9986999678023729	0.970221768834343
HP:0008232	Elevated circulating follicle stimulating hormone level	32	brain	oligodendrocytes	1.0	0.6676490748918879	0.75924456119407	0.9986999678023729	0.970221768834343
HP:0008245	Pituitary hypothyroidism	35	brain	astrocytes	1.0	0.089400930508067	0.00690431843444658	0.999960180156448	0.310694329550096
HP:0008245	Pituitary hypothyroidism	35	brain	excitatory neurons	1.0	0.0128265162909854	0.07852282594693201	0.577193233094343	0.5877586533400021
HP:0008245	Pituitary hypothyroidism	35	brain	inhibitory neurons	1.0	0.136693766170025	0.207268453424244	0.999960180156448	0.5877586533400021
HP:0008245	Pituitary hypothyroidism	35	brain	microglial cells	1.0	0.48798077705286297	0.0329577637238383	0.999960180156448	0.5877586533400021
HP:0008245	Pituitary hypothyroidism	35	brain	oligodendrocyte precursor cells	1.0	0.11329329152623899	0.115607084619217	0.999960180156448	0.5877586533400021
HP:0008245	Pituitary hypothyroidism	35	brain	oligodendrocytes	1.0	0.39430411668762294	0.5953379277567901	0.999960180156448	0.6230280639315251
HP:0009879	Simplified gyral pattern	61	brain	astrocytes	1.0	0.781161493679642	0.422651734733197	0.836958743228188	0.422651734733197
HP:0009879	Simplified gyral pattern	61	brain	excitatory neurons	1.0	1.18727633117158e-10	0.000723817150151703	5.34274349027211e-09	0.0115156490368409
HP:0009879	Simplified gyral pattern	61	brain	inhibitory neurons	1.0	1.63635741842948e-05	0.00319928310161588	0.000165244407332951	0.0115156490368409
HP:0009879	Simplified gyral pattern	61	brain	microglial cells	1.0	7.17658879044042e-08	0.17860197723744697	1.61473247784909e-06	0.18266111308375302
HP:0009879	Simplified gyral pattern	61	brain	oligodendrocyte precursor cells	1.0	7.4194156235124804e-06	0.0265113664946644	0.00011129123435268701	0.0324662915469807
HP:0009879	Simplified gyral pattern	61	brain	oligodendrocytes	1.0	1.83604897036612e-05	0.0016888214793283	0.000165244407332951	0.0115156490368409
HP:0010627	Anterior pituitary hypoplasia	26	brain	astrocytes	1.0	0.35680707668668	0.0351237437090948	0.825942828539454	0.36084932508725004
HP:0010627	Anterior pituitary hypoplasia	26	brain	excitatory neurons	1.0	0.0625544503839007	0.0372852167339429	0.7847149851739269	0.36084932508725004
HP:0010627	Anterior pituitary hypoplasia	26	brain	inhibitory neurons	1.0	0.0850989644124514	0.0548769860822958	0.7847149851739269	0.36084932508725004
HP:0010627	Anterior pituitary hypoplasia	26	brain	microglial cells	1.0	0.45754557006571295	0.310946429606294	0.825942828539454	0.388683037007868
HP:0010627	Anterior pituitary hypoplasia	26	brain	oligodendrocyte precursor cells	1.0	0.14504859208215803	0.263064675864741	0.7847149851739269	0.366738825960844
HP:0010627	Anterior pituitary hypoplasia	26	brain	oligodendrocytes	1.0	0.6967313296453321	0.140912094456676	0.94456753899791	0.36084932508725004
HP:0011451	Primary microcephaly	36	brain	astrocytes	1.0	0.0570456098063026	0.151422570926749	0.32088155516045197	0.206719965150447
HP:0011451	Primary microcephaly	36	brain	excitatory neurons	1.0	0.0128558640536092	0.0445239199766057	0.0929883369352146	0.206719965150447
HP:0011451	Primary microcephaly	36	brain	inhibitory neurons	1.0	0.00183514776765403	0.0199097388652061	0.0537575237620542	0.206719965150447
HP:0011451	Primary microcephaly	36	brain	microglial cells	1.0	0.005956719264818	0.0570411445929973	0.0670130917292025	0.206719965150447
HP:0011451	Primary microcephaly	36	brain	oligodendrocyte precursor cells	1.0	0.0127260694518524	0.27546251036189096	0.0929883369352146	0.27546251036189096
HP:0011451	Primary microcephaly	36	brain	oligodendrocytes	1.0	0.00285310143843419	0.007771342305433471	0.0537575237620542	0.206719965150447
HP:0011755	Ectopic posterior pituitary	21	brain	astrocytes	1.0	0.100857652979292	0.0180029218218742	0.759819906880673	0.31445714009007597
HP:0011755	Ectopic posterior pituitary	21	brain	excitatory neurons	1.0	0.0181640183107821	0.0258757406985632	0.40869041199259704	0.31445714009007597
HP:0011755	Ectopic posterior pituitary	21	brain	inhibitory neurons	1.0	0.0747406521575068	0.0478778345270127	0.759819906880673	0.31445714009007597
HP:0011755	Ectopic posterior pituitary	21	brain	microglial cells	1.0	0.13507909455656403	0.284449499786534	0.759819906880673	0.376441891008998
HP:0011755	Ectopic posterior pituitary	21	brain	oligodendrocyte precursor cells	1.0	0.008326199995434009	0.0211813101184125	0.374678999794531	0.31445714009007597
HP:0011755	Ectopic posterior pituitary	21	brain	oligodendrocytes	1.0	0.0572598521137724	0.210127469359873	0.759819906880673	0.36368215850747293
HP:0011969	Elevated circulating luteinizing hormone level	28	brain	astrocytes	1.0	0.91054408502803	0.23915681863976798	0.9987969202730841	0.95769137701893
HP:0011969	Elevated circulating luteinizing hormone level	28	brain	excitatory neurons	1.0	0.0649392960165322	0.52456103730801	0.881771509050342	0.95769137701893
HP:0011969	Elevated circulating luteinizing hormone level	28	brain	inhibitory neurons	1.0	0.0548908863393994	0.321542189187413	0.881771509050342	0.95769137701893
HP:0011969	Elevated circulating luteinizing hormone level	28	brain	microglial cells	1.0	0.7034600955052162	0.16712967579856197	0.9987969202730841	0.95769137701893
HP:0011969	Elevated circulating luteinizing hormone level	28	brain	oligodendrocyte precursor cells	1.0	0.497527201265192	0.123786220259235	0.9987969202730841	0.95769137701893
HP:0011969	Elevated circulating luteinizing hormone level	28	brain	oligodendrocytes	1.0	0.567505629103735	0.8057080952821719	0.9987969202730841	0.95769137701893
HP:0012110	Hypoplasia of the pons	61	brain	astrocytes	1.0	5.06269758606184e-08	0.0012086319172015599	2.27821391372783e-06	0.00198449005037818
HP:0012110	Hypoplasia of the pons	61	brain	excitatory neurons	1.0	0.00015408212442419	6.724027370318399e-05	0.00156728381649274	0.00100860410554776
HP:0012110	Hypoplasia of the pons	61	brain	inhibitory neurons	1.0	0.00965349482426117	3.6375045067506e-05	0.0434407267091753	0.00100860410554776
HP:0012110	Hypoplasia of the pons	61	brain	microglial cells	1.0	0.00732192534487425	0.00465596421215303	0.0366096267243713	0.004741826626432
HP:0012110	Hypoplasia of the pons	61	brain	oligodendrocyte precursor cells	1.0	0.00180383020369385	0.00048213808345016395	0.0102611659978955	0.00149024554455301
HP:0012110	Hypoplasia of the pons	61	brain	oligodendrocytes	1.0	8.00256824347872e-07	0.0008393807522322	1.8005778547827103e-05	0.00174220310646108
HP:0012157	Subcortical cerebral atrophy	28	brain	astrocytes	1.0	0.138034732372815	0.141011463999666	0.33577810794700397	0.9001654253161658
HP:0012157	Subcortical cerebral atrophy	28	brain	excitatory neurons	1.0	0.0264683432764656	0.37710449556527503	0.19989388469860103	0.9001654253161658
HP:0012157	Subcortical cerebral atrophy	28	brain	inhibitory neurons	1.0	4.58001936503843e-05	0.246091791089509	0.00206100871426729	0.9001654253161658
HP:0012157	Subcortical cerebral atrophy	28	brain	microglial cells	1.0	0.00967193809333612	0.0886358677632659	0.145079071400042	0.9001654253161658
HP:0012157	Subcortical cerebral atrophy	28	brain	oligodendrocyte precursor cells	1.0	0.0743616058464017	0.44833178791488	0.27885602192400605	0.9001654253161658
HP:0012157	Subcortical cerebral atrophy	28	brain	oligodendrocytes	1.0	0.00248996584103229	0.39334714781128494	0.0560242314232265	0.9001654253161658
HP:0012504	Abnormal size of pituitary gland	24	brain	astrocytes	1.0	0.0239104746786224	0.0877469479006611	0.22244267009335197	0.590177292185849
HP:0012504	Abnormal size of pituitary gland	24	brain	excitatory neurons	1.0	0.000906452798177373	0.172396529747011	0.0407903759179818	0.590177292185849
HP:0012504	Abnormal size of pituitary gland	24	brain	inhibitory neurons	1.0	0.10539481280242	0.35628874689445295	0.7116854960934509	0.590177292185849
HP:0012504	Abnormal size of pituitary gland	24	brain	microglial cells	1.0	0.5621292057313471	0.10048862185582301	0.954186424937727	0.590177292185849
HP:0012504	Abnormal size of pituitary gland	24	brain	oligodendrocyte precursor cells	1.0	0.20513818428534197	0.19082369759312398	0.884271294035405	0.590177292185849
HP:0012504	Abnormal size of pituitary gland	24	brain	oligodendrocytes	1.0	0.655612229257525	0.31198459981864196	0.954186424937727	0.590177292185849
HP:0012650	Perisylvian polymicrogyria	27	brain	astrocytes	1.0	0.00486025482618693	0.00990206096665797	0.10145863364174199	0.21561047511909198
HP:0012650	Perisylvian polymicrogyria	27	brain	excitatory neurons	1.0	0.0036841930687559	0.0210585507169092	0.10145863364174199	0.21561047511909198
HP:0012650	Perisylvian polymicrogyria	27	brain	inhibitory neurons	1.0	0.0166718843340261	0.0369389334515675	0.187558698757794	0.21561047511909198
HP:0012650	Perisylvian polymicrogyria	27	brain	microglial cells	1.0	0.5164479482053029	0.0206532606431223	0.8403389528307609	0.21561047511909198
HP:0012650	Perisylvian polymicrogyria	27	brain	oligodendrocyte precursor cells	1.0	0.323379826334788	0.03908621763017	0.692956770717403	0.21561047511909198
HP:0012650	Perisylvian polymicrogyria	27	brain	oligodendrocytes	1.0	0.0235660316504934	0.49380161515395293	0.212094284854441	0.505024379134725
HP:0012696	Abnormal thalamic MRI signal intensity	21	brain	astrocytes	1.0	0.0979944722394908	0.40120058287269206	0.46539728383745593	0.6576028485936529
HP:0012696	Abnormal thalamic MRI signal intensity	21	brain	excitatory neurons	1.0	0.004381929786684329	0.19623798719914998	0.0783895255554634	0.6576028485936529
HP:0012696	Abnormal thalamic MRI signal intensity	21	brain	inhibitory neurons	1.0	0.0942891663551412	0.32500576164656797	0.46539728383745593	0.6576028485936529
HP:0012696	Abnormal thalamic MRI signal intensity	21	brain	microglial cells	1.0	0.8488231130967221	0.527014536851675	0.941605009425409	0.6587681710645941
HP:0012696	Abnormal thalamic MRI signal intensity	21	brain	oligodendrocyte precursor cells	1.0	0.00195965892489729	0.30915488635092897	0.0783895255554634	0.6576028485936529
HP:0012696	Abnormal thalamic MRI signal intensity	21	brain	oligodendrocytes	1.0	0.0140794415659855	0.400107705447694	0.152742476658875	0.6576028485936529
HP:0012704	Widened subarachnoid space	101	brain	astrocytes	1.0	1.42641978111095e-10	0.000422212921783912	1.60472225374982e-09	0.00045237098762562
HP:0012704	Widened subarachnoid space	101	brain	excitatory neurons	1.0	1.4717229584833998e-17	1.66045099279658e-10	3.31137665658765e-16	1.3977077742720199e-09
HP:0012704	Widened subarachnoid space	101	brain	inhibitory neurons	1.0	6.6910526378771706e-09	4.6005471512848496e-12	6.021947374089449e-08	2.07024621807818e-10
HP:0012704	Widened subarachnoid space	101	brain	microglial cells	1.0	2.8416449937724897e-18	0.0208333928692464	1.27874024719762e-16	0.0213068790708202
HP:0012704	Widened subarachnoid space	101	brain	oligodendrocyte precursor cells	1.0	3.4792899380803e-07	1.4006419442508801e-05	1.95710059017017e-06	1.53728993881194e-05
HP:0012704	Widened subarachnoid space	101	brain	oligodendrocytes	1.0	2.8921100697791e-11	0.00801406940873527	4.33816510466865e-10	0.00838681682309505
HP:0012748	Focal T2 hyperintense brainstem lesion	29	brain	astrocytes	1.0	0.0027451211021221	0.8929067323700891	0.0114464463357306	0.956685784682238
HP:0012748	Focal T2 hyperintense brainstem lesion	29	brain	excitatory neurons	1.0	3.0470394909528603e-05	0.41422755068427397	0.000457055923642929	0.7849243589911129
HP:0012748	Focal T2 hyperintense brainstem lesion	29	brain	inhibitory neurons	1.0	5.1649361216488106e-15	0.33985612916047403	2.3242212547419603e-13	0.7849243589911129
HP:0012748	Focal T2 hyperintense brainstem lesion	29	brain	microglial cells	1.0	0.00279802021540082	0.96109336791106	0.0114464463357306	0.96109336791106
HP:0012748	Focal T2 hyperintense brainstem lesion	29	brain	oligodendrocyte precursor cells	1.0	0.000727700669782454	0.9464526528822741	0.00654930602804209	0.96109336791106
HP:0012748	Focal T2 hyperintense brainstem lesion	29	brain	oligodendrocytes	1.0	0.0332667391713274	0.414681460880187	0.0680875163152969	0.7849243589911129
HP:0025100	Abnormal hippocampus morphology	69	brain	astrocytes	1.0	1.69874722849324e-09	0.064200309694156	8.493736142466199e-09	0.0656594076417504
HP:0025100	Abnormal hippocampus morphology	69	brain	excitatory neurons	1.0	1.3479304620592799e-28	2.55194450210773e-11	3.03284353963338e-27	2.10818775382991e-10
HP:0025100	Abnormal hippocampus morphology	69	brain	inhibitory neurons	1.0	6.436346313109669e-60	4.830699630689041e-12	2.8963558408993496e-58	7.70568793854107e-11
HP:0025100	Abnormal hippocampus morphology	69	brain	microglial cells	1.0	5.549404896322189e-19	0.024015678339845	8.32410734448329e-18	0.0251326866347215
HP:0025100	Abnormal hippocampus morphology	69	brain	oligodendrocyte precursor cells	1.0	8.304345006555549e-07	0.0012384084851210198	2.87458096380769e-06	0.00135922882513283
HP:0025100	Abnormal hippocampus morphology	69	brain	oligodendrocytes	1.0	1.98069589559414e-09	0.0212369221863412	8.913131530173629e-09	0.0227538451996513
HP:0030890	Hyperintensity of cerebral white matter on MRI	54	brain	astrocytes	1.0	0.00014381660574321598	0.166849372247089	0.00323587362922236	0.703648698213619
HP:0030890	Hyperintensity of cerebral white matter on MRI	54	brain	excitatory neurons	1.0	0.00131414167122314	0.324235637411952	0.00985606253417355	0.703648698213619
HP:0030890	Hyperintensity of cerebral white matter on MRI	54	brain	inhibitory neurons	1.0	0.00042395990632563196	0.38396823039752503	0.00630218418489943	0.703648698213619
HP:0030890	Hyperintensity of cerebral white matter on MRI	54	brain	microglial cells	1.0	6.05382637835091e-08	0.746178087989437	2.72422187025791e-06	0.783189037999207
HP:0030890	Hyperintensity of cerebral white matter on MRI	54	brain	oligodendrocyte precursor cells	1.0	0.6906616975437639	0.8828903448784499	0.839993956472146	0.8828903448784499
HP:0030890	Hyperintensity of cerebral white matter on MRI	54	brain	oligodendrocytes	1.0	0.0247862223065525	0.0681844884753519	0.085798461830374	0.703648698213619
HP:0031097	Abnormal thyroid-stimulating hormone level	29	brain	astrocytes	1.0	0.07257313775085299	0.00144315553879527	0.999931206258292	0.0649419992457871
HP:0031097	Abnormal thyroid-stimulating hormone level	29	brain	excitatory neurons	1.0	0.0135825525782352	0.280147773320413	0.305607433010292	0.8560993084358941
HP:0031097	Abnormal thyroid-stimulating hormone level	29	brain	inhibitory neurons	1.0	0.233965176085259	0.0856974280312255	0.999931206258292	0.8560993084358941
HP:0031097	Abnormal thyroid-stimulating hormone level	29	brain	microglial cells	1.0	0.00738089114593082	0.0167127224766543	0.305607433010292	0.37603625572472205
HP:0031097	Abnormal thyroid-stimulating hormone level	29	brain	oligodendrocyte precursor cells	1.0	0.918008222433955	0.271567203752338	0.999931206258292	0.8560993084358941
HP:0031097	Abnormal thyroid-stimulating hormone level	29	brain	oligodendrocytes	1.0	0.216363085636531	0.138703214095288	0.999931206258292	0.8560993084358941
HP:0032410	Bilateral generalized polymicrogyria	39	brain	astrocytes	1.0	4.38437117007543e-06	0.0426163344797537	2.81852432361992e-05	0.0456603583711647
HP:0032410	Bilateral generalized polymicrogyria	39	brain	excitatory neurons	1.0	4.67595948835269e-22	2.65152761249529e-08	2.10418176975871e-20	6.62665107457192e-07
HP:0032410	Bilateral generalized polymicrogyria	39	brain	inhibitory neurons	1.0	4.13890686068594e-11	2.9451782553652996e-08	9.31254043654337e-10	6.62665107457192e-07
HP:0032410	Bilateral generalized polymicrogyria	39	brain	microglial cells	1.0	1.7020662794913698e-09	0.283820792455033	1.91482456442779e-08	0.283820792455033
HP:0032410	Bilateral generalized polymicrogyria	39	brain	oligodendrocyte precursor cells	1.0	0.00254057068524166	0.0421650408547967	0.00879428314122113	0.0456603583711647
HP:0032410	Bilateral generalized polymicrogyria	39	brain	oligodendrocytes	1.0	2.44053058451313e-06	0.127852196062615	1.83039793838485e-05	0.13379880983296902
HP:0040327	Abnormal morphology of the olfactory bulb	21	brain	astrocytes	1.0	0.0479412462955936	0.0176204019570023	0.37425886500454997	0.396459044032552
HP:0040327	Abnormal morphology of the olfactory bulb	21	brain	excitatory neurons	1.0	0.0277827063428718	0.11286806827486301	0.312555446357308	0.731141929106288
HP:0040327	Abnormal morphology of the olfactory bulb	21	brain	inhibitory neurons	1.0	0.00160992732633905	0.0920249729832978	0.0724467296852572	0.731141929106288
HP:0040327	Abnormal morphology of the olfactory bulb	21	brain	microglial cells	1.0	0.41350496581166996	0.0857578605156067	0.9136696660198441	0.731141929106288
HP:0040327	Abnormal morphology of the olfactory bulb	21	brain	oligodendrocyte precursor cells	1.0	0.0157769626484839	0.0081904325258946	0.23665443972725897	0.368569463665257
HP:0040327	Abnormal morphology of the olfactory bulb	21	brain	oligodendrocytes	1.0	0.00481547558401294	0.0456430520875325	0.10834820064029099	0.6846457813129879
HP:0045007	Abnormal substantia nigra morphology	21	brain	astrocytes	1.0	0.385177870845865	0.23213865928008298	0.666654007233228	0.3505052668535589
HP:0045007	Abnormal substantia nigra morphology	21	brain	excitatory neurons	1.0	0.00199486164536731	0.0216896826409022	0.0224421935103822	0.220848731809626
HP:0045007	Abnormal substantia nigra morphology	21	brain	inhibitory neurons	1.0	6.252969182229361e-05	0.0981549919153895	0.00140691806600161	0.220848731809626
HP:0045007	Abnormal substantia nigra morphology	21	brain	microglial cells	1.0	0.0813853098016957	0.205030240495031	0.26937156584952804	0.341717067491718
HP:0045007	Abnormal substantia nigra morphology	21	brain	oligodendrocyte precursor cells	1.0	2.42880578587508e-05	0.133691900720161	0.00109296260364379	0.250672313850302
HP:0045007	Abnormal substantia nigra morphology	21	brain	oligodendrocytes	1.0	0.45194283847585404	0.0752053671120278	0.7012906114280489	0.220848731809626
HP:0100315	Lewy bodies	22	brain	astrocytes	0.0	0.185344547689443	0.136877655061846	0.438973928738155	0.17584086676589097
HP:0100315	Lewy bodies	22	brain	excitatory neurons	1.0	0.00681359177763694	0.0156169823496313	0.0857202395375588	0.10141534153071699
HP:0100315	Lewy bodies	22	brain	inhibitory neurons	1.0	0.00151004910581945	0.0209000186522341	0.0679522097618753	0.10141534153071699
HP:0100315	Lewy bodies	22	brain	microglial cells	0.0	0.0514359087883554	0.42580614242061293	0.192884657956333	0.42580614242061293
HP:0100315	Lewy bodies	22	brain	oligodendrocyte precursor cells	1.0	0.0310979387892339	0.0433245058675509	0.15548969394617002	0.10141534153071699
HP:0100315	Lewy bodies	22	brain	oligodendrocytes	0.0	0.0449651486764972	0.0103196049486943	0.192340330099637	0.10141534153071699
HP:0000771	Gynecomastia	92	breast	adipocytes	1.0	3.6273321922275403e-10	0.0722411427738469	4.6110158335173104e-09	0.4190553781501579
HP:0000771	Gynecomastia	92	breast	b-cells	1.0	0.8481672001649709	0.9425404190198872	0.9881708913643871	0.9425404190198872
HP:0000771	Gynecomastia	92	breast	breast glandular cells	1.0	2.5134485739511494e-29	0.151833629246602	6.53496629227299e-28	0.44443178669626
HP:0000771	Gynecomastia	92	breast	breast myoepithelial cells	1.0	0.6360601621701429	0.10785427945693901	0.7875030579249391	0.4190553781501579
HP:0000771	Gynecomastia	92	breast	dendritic cells	1.0	0.998675442767445	0.476502049402115	0.998675442767445	0.6283272775633221
HP:0000771	Gynecomastia	92	breast	endothelial cells	1.0	9.60574409094452e-06	0.0525824828971267	6.24373365911394e-05	0.4190553781501579
HP:0000771	Gynecomastia	92	breast	fibroblasts	4.3569099999999996e-05	0.00617484822378236	0.0866215725662	0.0178384504242602	0.4190553781501579
HP:0000771	Gynecomastia	92	breast	macrophages	1.0	0.0042686176772023	0.7677490011797321	0.015854865658180003	0.802231749046381
HP:0000771	Gynecomastia	92	breast	smooth muscle cells	1.0	0.041662258662964996	0.508812801445859	0.08332451732592999	0.6283272775633221
HP:0000771	Gynecomastia	92	breast	t-cells	1.0	0.0324870440691367	0.267171323817064	0.0703885954831295	0.5804662913313511
HP:0002557	Hypoplastic nipples	32	breast	adipocytes	1.0	0.106043421547943	0.3953198435994729	0.45952149337441994	0.9963090909306981
HP:0002557	Hypoplastic nipples	32	breast	b-cells	1.0	0.124606615976552	0.719710550915636	0.462824573627193	0.9963090909306981
HP:0002557	Hypoplastic nipples	32	breast	breast glandular cells	1.0	0.0027538810090160896	0.30556096234812297	0.0358004531172092	0.9963090909306981
HP:0002557	Hypoplastic nipples	32	breast	breast myoepithelial cells	1.0	0.43893230298263	0.29827133252417604	0.972146511197778	0.9963090909306981
HP:0002557	Hypoplastic nipples	32	breast	dendritic cells	1.0	0.782104109074751	0.978729540383808	0.972146511197778	0.9963090909306981
HP:0002557	Hypoplastic nipples	32	breast	endothelial cells	1.0	0.0011478556557859199	0.7867288920450859	0.0298442470504339	0.9963090909306981
HP:0002557	Hypoplastic nipples	32	breast	fibroblasts	1.0	0.0316291754230956	0.0791827266254298	0.20558964025012103	0.9963090909306981
HP:0002557	Hypoplastic nipples	32	breast	macrophages	1.0	0.311429433290698	0.645219794452624	0.8996850295064609	0.9963090909306981
HP:0002557	Hypoplastic nipples	32	breast	smooth muscle cells	1.0	0.7202973439387942	0.25111104150340097	0.972146511197778	0.9963090909306981
HP:0002557	Hypoplastic nipples	32	breast	t-cells	1.0	0.0139166445938482	0.372831064084905	0.120610919813351	0.9963090909306981
HP:0002558	Supernumerary nipple	45	breast	adipocytes	1.0	0.360263785940916	0.35485158165620295	0.8515325849512559	0.814804677528057
HP:0002558	Supernumerary nipple	45	breast	b-cells	1.0	0.531595421467601	0.389513848926484	0.997984055254939	0.814804677528057
HP:0002558	Supernumerary nipple	45	breast	breast glandular cells	1.0	0.0647071019468209	0.5542364762025029	0.560794883539114	0.814804677528057
HP:0002558	Supernumerary nipple	45	breast	breast myoepithelial cells	1.0	0.9877920344639829	0.418006093840927	0.997984055254939	0.814804677528057
HP:0002558	Supernumerary nipple	45	breast	dendritic cells	1.0	0.8222834937580199	0.421572078040852	0.997984055254939	0.814804677528057
HP:0002558	Supernumerary nipple	45	breast	endothelial cells	1.0	0.0574693735018968	0.473421689678475	0.560794883539114	0.814804677528057
HP:0002558	Supernumerary nipple	45	breast	fibroblasts	1.0	0.0259033712900022	0.0485883448732617	0.560794883539114	0.814804677528057
HP:0002558	Supernumerary nipple	45	breast	macrophages	1.0	0.842634560902085	0.513379215280737	0.997984055254939	0.814804677528057
HP:0002558	Supernumerary nipple	45	breast	smooth muscle cells	1.0	0.28185882848842797	0.799771965306518	0.8142588378554592	0.9451850499077029
HP:0002558	Supernumerary nipple	45	breast	t-cells	1.0	0.190493903330839	0.334883249695878	0.7075487838002591	0.814804677528057
HP:0003002	Breast carcinoma	66	breast	adipocytes	0.0	0.0363035184937819	0.38761019662958895	0.0726070369875638	0.52384716831793
HP:0003002	Breast carcinoma	66	breast	b-cells	1.0	0.21385547448644798	0.313603066849912	0.292644333507771	0.48030482547345205
HP:0003002	Breast carcinoma	66	breast	breast glandular cells	1.0	3.4474720142725806e-44	0.0159098091841469	8.96342723710871e-43	0.215954847504297
HP:0003002	Breast carcinoma	66	breast	breast myoepithelial cells	4.4408900000000007e-16	0.22990143583409697	0.0255326674351678	0.298871866584326	0.22128311777145396
HP:0003002	Breast carcinoma	66	breast	dendritic cells	0.0	0.000605003765641049	0.12539563886004598	0.00262168298444455	0.408743746105984
HP:0003002	Breast carcinoma	66	breast	endothelial cells	0.0	0.000976061699289742	0.428572654149587	0.0036253720259333297	0.52384716831793
HP:0003002	Breast carcinoma	66	breast	fibroblasts	0.0	2.78264682776931e-06	0.11284665309735901	1.80872043805005e-05	0.408743746105984
HP:0003002	Breast carcinoma	66	breast	macrophages	0.000996964	0.0115076991363985	0.14109941652179503	0.0332444641718179	0.408743746105984
HP:0003002	Breast carcinoma	66	breast	smooth muscle cells	1.0	0.26899115865540096	0.41763426081488103	0.317898642047292	0.52384716831793
HP:0003002	Breast carcinoma	66	breast	t-cells	0.0	0.0245174505464646	0.22678506541069396	0.05795033765528	0.408743746105984
HP:0003186	Inverted nipples	34	breast	adipocytes	1.0	0.000283927970832865	0.06406487636995299	0.00184553181041362	0.20821084820234698
HP:0003186	Inverted nipples	34	breast	b-cells	1.0	0.6059904148789139	0.6593468776931399	0.7502738469929409	0.6593468776931399
HP:0003186	Inverted nipples	34	breast	breast glandular cells	1.0	3.85177634780316e-12	0.00186678914576596	1.00146185042882e-10	0.048536517789914996
HP:0003186	Inverted nipples	34	breast	breast myoepithelial cells	1.0	0.867769927516859	0.17071394125443898	0.867769927516859	0.361092253524025
HP:0003186	Inverted nipples	34	breast	dendritic cells	1.0	0.717911916155956	0.45668295132528297	0.8115526008719499	0.5383249099560039
HP:0003186	Inverted nipples	34	breast	endothelial cells	1.0	0.00345372699256798	0.20021474740363396	0.0179593803613535	0.361092253524025
HP:0003186	Inverted nipples	34	breast	fibroblasts	6.54493e-06	0.0527605413378616	0.0114426068599997	0.17147175934804998	0.130203250642273
HP:0003186	Inverted nipples	34	breast	macrophages	1.0	0.00879285061800798	0.26439099137147604	0.0326591594383154	0.4296353609786479
HP:0003186	Inverted nipples	34	breast	smooth muscle cells	1.0	0.39218790723130703	0.184550812374714	0.633998443186531	0.361092253524025
HP:0003186	Inverted nipples	34	breast	t-cells	1.0	0.00749896193216295	0.36616937261349997	0.0324955017060395	0.519886200304107
HP:0003187	Breast hypoplasia	43	breast	adipocytes	1.0	0.0170814829334413	0.8495659112940179	0.22205927813473703	0.9661212825890501
HP:0003187	Breast hypoplasia	43	breast	b-cells	1.0	0.9988431526343899	0.7857099545384609	0.999728930670358	0.9661212825890501
HP:0003187	Breast hypoplasia	43	breast	breast glandular cells	1.0	1.38201615818764e-06	0.625315158543172	3.59324201128786e-05	0.9661212825890501
HP:0003187	Breast hypoplasia	43	breast	breast myoepithelial cells	1.0	0.7214649921069871	0.283943041785426	0.999728930670358	0.9661212825890501
HP:0003187	Breast hypoplasia	43	breast	dendritic cells	1.0	0.8297749110422321	0.885969731735791	0.999728930670358	0.9661212825890501
HP:0003187	Breast hypoplasia	43	breast	endothelial cells	1.0	0.441547113689664	0.12656472678963102	0.999728930670358	0.9661212825890501
HP:0003187	Breast hypoplasia	43	breast	fibroblasts	1.0	0.149039968150432	0.00554437170249815	0.958565393120192	0.144153664264952
HP:0003187	Breast hypoplasia	43	breast	macrophages	1.0	0.840512556234529	0.932382038005947	0.999728930670358	0.9661212825890501
HP:0003187	Breast hypoplasia	43	breast	smooth muscle cells	1.0	0.11302525086369401	0.875896158934721	0.958565393120192	0.9661212825890501
HP:0003187	Breast hypoplasia	43	breast	t-cells	1.0	0.774286970288607	0.36894200673884203	0.999728930670358	0.9661212825890501
HP:0006610	Wide intermamillary distance	108	breast	adipocytes	1.0	0.00104191584564565	0.0796211591163982	0.00270898119867869	0.20047458372527202
HP:0006610	Wide intermamillary distance	108	breast	b-cells	1.0	6.28832354176321e-12	0.7470333307332919	4.08741030214609e-11	0.7470333307332919
HP:0006610	Wide intermamillary distance	108	breast	breast glandular cells	1.0	6.51507946112697e-21	0.007438439398929259	1.69392065989301e-19	0.125940773770867
HP:0006610	Wide intermamillary distance	108	breast	breast myoepithelial cells	1.0	0.998519668023165	0.112232201440011	0.998519668023165	0.20047458372527202
HP:0006610	Wide intermamillary distance	108	breast	dendritic cells	1.0	0.00960953886054178	0.268703522519288	0.0166565340249391	0.317558708431886
HP:0006610	Wide intermamillary distance	108	breast	endothelial cells	1.0	0.00220400707073224	0.10824958810194998	0.00520947125809439	0.20047458372527202
HP:0006610	Wide intermamillary distance	108	breast	fibroblasts	1.0	0.000233584812975706	0.0140394146574796	0.000867600733909765	0.125940773770867
HP:0006610	Wide intermamillary distance	108	breast	macrophages	1.0	0.036526918248223	0.30151506345549894	0.0527611041363221	0.340843115210564
HP:0006610	Wide intermamillary distance	108	breast	smooth muscle cells	1.0	0.00581702571226904	0.128994011122161	0.0108030477513568	0.20961526807351197
HP:0006610	Wide intermamillary distance	108	breast	t-cells	1.0	0.0258866672454709	0.0268475433832732	0.0395913734342496	0.172300190872107
HP:0002110	Bronchiectasis	136	bronchus	basal respiratory cells	1.0	0.000273053240482787	0.45834473869845793	0.000928381017641476	0.8300175101588849
HP:0002110	Bronchiectasis	136	bronchus	club cells	0.000246022	4.78269333382883e-24	0.0521772672190023	4.06528933375451e-23	0.29567118090767996
HP:0002110	Bronchiectasis	136	bronchus	ionocytes	1.0	0.00388318670139094	0.387568392487469	0.0110023623206077	0.8235828340358721
HP:0002110	Bronchiectasis	136	bronchus	respiratory ciliated cells	1.0	1.3120432449976997e-67	2.1223915184942902e-08	2.2304735164960899e-66	2.53415327765131e-07
HP:0002110	Bronchiectasis	136	bronchus	smooth muscle cells	1.0	0.00624705021443279	0.10721378260285801	0.0151714076636225	0.45565857606214705
HP:0002780	Bronchomalacia	22	bronchus	basal respiratory cells	1.0	1.4521092059461402e-05	0.133688453166653	0.000246858565010844	0.9991634137318941
HP:0002780	Bronchomalacia	22	bronchus	club cells	1.0	0.00289926462058158	0.7730084389238641	0.0164291661832956	0.9991634137318941
HP:0002780	Bronchomalacia	22	bronchus	ionocytes	1.0	0.0387028019668288	0.9655437718390959	0.06579476334360901	0.9991634137318941
HP:0002780	Bronchomalacia	22	bronchus	respiratory ciliated cells	1.0	0.0529184010968604	0.9366574425032959	0.0817829835133297	0.9991634137318941
HP:0002780	Bronchomalacia	22	bronchus	smooth muscle cells	1.0	0.11677744204296	0.993304226605754	0.152708962671563	0.9991634137318941
HP:0002837	Recurrent bronchitis	33	bronchus	basal respiratory cells	1.0	0.000931623827868025	0.462545558555006	0.0026758164657088197	0.986343934483065
HP:0002837	Recurrent bronchitis	33	bronchus	club cells	1.0	0.00044804547513997304	0.24791695221569798	0.0024774688399289	0.986343934483065
HP:0002837	Recurrent bronchitis	33	bronchus	ionocytes	1.0	0.000944405811426641	0.800621244114557	0.0026758164657088197	0.986343934483065
HP:0002837	Recurrent bronchitis	33	bronchus	respiratory ciliated cells	1.0	2.0510085593437696e-09	0.46111288761357205	3.48671455088441e-08	0.986343934483065
HP:0002837	Recurrent bronchitis	33	bronchus	smooth muscle cells	1.0	0.000492689603934589	0.642988230935186	0.0024774688399289	0.986343934483065
HP:0025427	Abnormal bronchus physiology	23	bronchus	basal respiratory cells	1.0	0.00178610285569225	0.0069426748012764	0.0101212495155894	0.0853597218556537
HP:0025427	Abnormal bronchus physiology	23	bronchus	club cells	1.0	0.00497865429823003	0.0100423202183122	0.0211592807674776	0.0853597218556537
HP:0025427	Abnormal bronchus physiology	23	bronchus	ionocytes	1.0	0.0009280667290261981	0.291078988984602	0.0101212495155894	0.30927142579614003
HP:0025427	Abnormal bronchus physiology	23	bronchus	respiratory ciliated cells	1.0	0.0369713448943515	0.15538935072074403	0.104752143867329	0.188687068732332
HP:0025427	Abnormal bronchus physiology	23	bronchus	smooth muscle cells	1.0	0.00135960150464446	0.0513082690354059	0.0101212495155894	0.100701237612113
HP:0002253	Colonic diverticula	26	colon	b-cells	1.0	3.87125532676149e-05	0.6991112947225849	0.000619400852281838	0.9989799911993159
HP:0002253	Colonic diverticula	26	colon	distal enterocytes	1.0	0.0151098458145647	0.593328511110806	0.0805858443443451	0.9989799911993159
HP:0002253	Colonic diverticula	26	colon	enteroendocrine cells	1.0	0.043827610164412	0.7008614390256949	0.17397451239461198	0.9989799911993159
HP:0002253	Colonic diverticula	26	colon	granulocytes	1.0	0.976457055519296	0.8368368467157661	0.991293478555413	0.9989799911993159
HP:0002253	Colonic diverticula	26	colon	intestinal goblet cells	1.0	0.0018614962826188	0.631969383321742	0.0148919702609504	0.9989799911993159
HP:0002253	Colonic diverticula	26	colon	paneth cells	1.0	0.7995430033263159	0.9989799911993159	0.991293478555413	0.9989799911993159
HP:0002253	Colonic diverticula	26	colon	t-cells	1.0	0.682749619199852	0.6967780435786529	0.991293478555413	0.9989799911993159
HP:0002253	Colonic diverticula	26	colon	undifferentiated cells	1.0	0.0543670351233163	0.518411229548434	0.17397451239461198	0.9989799911993159
HP:0002583	Colitis	62	colon	b-cells	0.0	6.479797196082729e-07	0.0453993100668516	2.59191887843309e-06	0.103769851581375
HP:0002583	Colitis	62	colon	distal enterocytes	1.0	1.19178211429133e-09	0.00385536919297006	9.53425691433064e-09	0.0308429535437605
HP:0002583	Colitis	62	colon	enteroendocrine cells	0.0	0.9665014852652609	0.99967119625627	0.9665014852652609	0.99967119625627
HP:0002583	Colitis	62	colon	granulocytes	0.0	3.24274067257561e-06	0.00878188143788215	1.0376770152242e-05	0.0322833829679347
HP:0002583	Colitis	62	colon	intestinal goblet cells	0.0	0.668823580431204	0.302192746804415	0.7134118191266179	0.439553086260967
HP:0002583	Colitis	62	colon	paneth cells	0.0	0.0187719558057312	0.17779624044178502	0.0300351292891699	0.28447398470685603
HP:0002583	Colitis	62	colon	t-cells	0.0	5.0196310376687103e-17	6.392451448682049e-05	8.03140966026994e-16	0.00102279223178913
HP:0002583	Colitis	62	colon	undifferentiated cells	1.0	0.0008572609768813839	0.348505775755592	0.00228602927168369	0.46467436767412296
HP:0012114	Endometrial carcinoma	21	endometrium	endometrial ciliated cells	1.0	0.0935364188700493	0.0617028745365111	0.211215972027415	0.22735630200960996
HP:0012114	Endometrial carcinoma	21	endometrium	endometrial stromal cells	0.0	3.3547058472012995e-06	0.0187976853332218	0.000100641175416039	0.22735630200960996
HP:0012114	Endometrial carcinoma	21	endometrium	endothelial cells	1.0	0.0763612198675937	0.284071876356221	0.19090304966898397	0.33858431748139894
HP:0012114	Endometrial carcinoma	21	endometrium	glandular and luminal cells	1.0	0.0010089703068735698	0.0491489484787231	0.00736328275036854	0.22735630200960996
HP:0012114	Endometrial carcinoma	21	endometrium	macrophages	1.0	0.0209764577494306	0.34759706078159003	0.0699215258314353	0.35958316632578297
HP:0012114	Endometrial carcinoma	21	endometrium	smooth muscle cells	1.0	2.59926802108073e-05	0.00819180271524669	0.00038989020316211	0.22735630200960996
HP:0012114	Endometrial carcinoma	21	endometrium	t-cells	1.0	0.000933224343583341	0.17645095993272503	0.00736328275036854	0.240614945362807
HP:0002020	Gastroesophageal reflux	423	esophagus	basal squamous epithelial cells	1.0	3.7638610766656894e-40	0.999644402344242	7.527722153331379e-40	0.999644402344242
HP:0002020	Gastroesophageal reflux	423	esophagus	endothelial cells	1.0	1.2885101142542097e-89	0.937159485235191	5.154040457016839e-89	0.999644402344242
HP:0002020	Gastroesophageal reflux	423	esophagus	fibroblasts	1.0	1.0398716156188797e-169	0.7546760050609471	8.318972924951038e-169	0.999644402344242
HP:0002020	Gastroesophageal reflux	423	esophagus	macrophages	1.0	5.184473377054549e-45	0.995912064693792	1.1850224861839e-44	0.999644402344242
HP:0002020	Gastroesophageal reflux	423	esophagus	plasma cells	1.0	0.0200196069409792	0.9994755483754321	0.0200196069409792	0.999644402344242
HP:0002020	Gastroesophageal reflux	423	esophagus	smooth muscle cells	1.0	6.835970527312028e-122	0.9741744042714809	3.6458509478997487e-121	0.999644402344242
HP:0002020	Gastroesophageal reflux	423	esophagus	squamous epithelial cells	4.1096e-12	2.1112140280866197e-50	0.6976047681340339	6.755884889877189e-50	0.999644402344242
HP:0002020	Gastroesophageal reflux	423	esophagus	t-cells	1.0	2.653405304720999e-176	0.8437180089307891	4.245448487553598e-175	0.999644402344242
HP:0002032	Esophageal atresia	29	esophagus	basal squamous epithelial cells	1.0	0.0229300635029768	0.25081625756884	0.12229367201587599	0.8578382023906
HP:0002032	Esophageal atresia	29	esophagus	endothelial cells	1.0	0.0945869198302561	0.11903007473842699	0.378347679321024	0.634827065271611
HP:0002032	Esophageal atresia	29	esophagus	fibroblasts	1.0	0.00300980528202001	0.0113254122354056	0.0293532495585854	0.18120659576648998
HP:0002032	Esophageal atresia	29	esophagus	macrophages	1.0	0.697838176467915	0.9124962119907769	0.950839919248932	0.9124962119907769
HP:0002032	Esophageal atresia	29	esophagus	plasma cells	1.0	0.15086935658383402	0.573877144024084	0.436677962197141	0.8578382023906
HP:0002032	Esophageal atresia	29	esophagus	smooth muscle cells	1.0	0.8186137023344	0.8994887251042041	0.950839919248932	0.9124962119907769
HP:0002032	Esophageal atresia	29	esophagus	squamous epithelial cells	1.0	0.0036691561948231795	0.332775947356956	0.0293532495585854	0.8578382023906
HP:0002032	Esophageal atresia	29	esophagus	t-cells	1.0	0.9890215845463709	0.44017052479923396	0.9890215845463709	0.8578382023906
HP:0002040	Esophageal varix	39	esophagus	basal squamous epithelial cells	1.0	0.216045350830995	0.8565227070281201	0.587543192830565	0.9866280259111508
HP:0002040	Esophageal varix	39	esophagus	endothelial cells	1.0	0.00387813513724439	0.0267835507453585	0.0620501621959102	0.428536811925736
HP:0002040	Esophageal varix	39	esophagus	fibroblasts	1.0	0.0210127577082749	0.0704398153032975	0.168102061666199	0.56351852242638
HP:0002040	Esophageal varix	39	esophagus	macrophages	1.0	0.220328697311462	0.42120085367089294	0.587543192830565	0.9866280259111508
HP:0002040	Esophageal varix	39	esophagus	plasma cells	1.0	0.7247968195175709	0.9575306397188941	0.949251854792316	0.9866280259111508
HP:0002040	Esophageal varix	39	esophagus	smooth muscle cells	1.0	0.534363611883682	0.9866280259111508	0.8770261170845141	0.9866280259111508
HP:0002040	Esophageal varix	39	esophagus	squamous epithelial cells	1.0	0.309224010800599	0.389315045097568	0.6738605985406501	0.9866280259111508
HP:0002040	Esophageal varix	39	esophagus	t-cells	1.0	0.771267132018757	0.7298838267749169	0.949251854792316	0.9866280259111508
HP:0002575	Tracheoesophageal fistula	83	esophagus	basal squamous epithelial cells	1.0	0.901806218846604	0.9364001224604979	0.964198071458379	0.9364001224604979
HP:0002575	Tracheoesophageal fistula	83	esophagus	endothelial cells	1.0	0.00687809653516623	0.18505932597340397	0.0366831815208866	0.493491535929077
HP:0002575	Tracheoesophageal fistula	83	esophagus	fibroblasts	1.0	0.0526383620681327	0.0644836742617353	0.168442758618025	0.257934697046941
HP:0002575	Tracheoesophageal fistula	83	esophagus	macrophages	1.0	0.527040134579306	0.178646866674348	0.964198071458379	0.493491535929077
HP:0002575	Tracheoesophageal fistula	83	esophagus	plasma cells	1.0	0.198372561226843	0.280449978944356	0.528993496604915	0.6170756425439139
HP:0002575	Tracheoesophageal fistula	83	esophagus	smooth muscle cells	1.0	0.56050804657268	0.7812264275939991	0.964198071458379	0.9364001224604979
HP:0002575	Tracheoesophageal fistula	83	esophagus	squamous epithelial cells	1.0	4.627953832202741e-16	0.00574584753777943	7.40472613152438e-15	0.0828309358500832
HP:0002575	Tracheoesophageal fistula	83	esophagus	t-cells	1.0	0.038144067237015	0.0125731208501948	0.15257626894806	0.0828309358500832
HP:0007024	Pseudobulbar paralysis	20	esophagus	basal squamous epithelial cells	1.0	0.399672753375085	0.716721199280103	0.4919049272308739	0.819109942034404
HP:0007024	Pseudobulbar paralysis	20	esophagus	endothelial cells	1.0	0.0793204210948185	0.391563805796936	0.211411434918939	0.7974722234446329
HP:0007024	Pseudobulbar paralysis	20	esophagus	fibroblasts	1.0	0.0112005220658886	0.0502715263741938	0.0706356036158901	0.7655831793544159
HP:0007024	Pseudobulbar paralysis	20	esophagus	macrophages	1.0	0.182658549522404	0.19139579483860397	0.265685162941679	0.7655831793544159
HP:0007024	Pseudobulbar paralysis	20	esophagus	plasma cells	1.0	0.8504113413208629	0.989650123826857	0.9071054307422539	0.989650123826857
HP:0007024	Pseudobulbar paralysis	20	esophagus	smooth muscle cells	4.9134599999999995e-08	0.0132441756779794	0.175441632832137	0.0706356036158901	0.7655831793544159
HP:0007024	Pseudobulbar paralysis	20	esophagus	squamous epithelial cells	1.0	0.00113304301935709	0.50740879773828	0.0181286883097134	0.7974722234446329
HP:0007024	Pseudobulbar paralysis	20	esophagus	t-cells	1.0	0.14640790551025598	0.105016788993269	0.23425264881641	0.7655831793544159
HP:0010450	Esophageal stenosis	26	esophagus	basal squamous epithelial cells	1.0	0.8107155406822308	0.00195773536639068	0.918255263543452	0.0313237658622509
HP:0010450	Esophageal stenosis	26	esophagus	endothelial cells	1.0	0.193595995731819	0.7025945732528001	0.41410973660355205	0.9134586687686519
HP:0010450	Esophageal stenosis	26	esophagus	fibroblasts	1.0	0.0840430829640157	0.661463154384404	0.26893786548485	0.9134586687686519
HP:0010450	Esophageal stenosis	26	esophagus	macrophages	1.0	0.6735384076800379	0.575112555896838	0.918255263543452	0.9134586687686519
HP:0010450	Esophageal stenosis	26	esophagus	plasma cells	1.0	0.0145471879317084	0.709491991916274	0.116377503453667	0.9134586687686519
HP:0010450	Esophageal stenosis	26	esophagus	smooth muscle cells	1.0	0.8324203025674909	0.713130733018433	0.918255263543452	0.9134586687686519
HP:0010450	Esophageal stenosis	26	esophagus	squamous epithelial cells	1.0	0.0691747553113014	0.0284767484781204	0.26893786548485	0.153793585814999
HP:0010450	Esophageal stenosis	26	esophagus	t-cells	1.0	0.0122960244478669	0.0750637829076797	0.116377503453667	0.300255131630719
HP:0100633	Esophagitis	31	esophagus	basal squamous epithelial cells	1.0	0.257985020498587	0.309471427068849	0.8784208964523299	0.7918043063020981
HP:0100633	Esophagitis	31	esophagus	endothelial cells	1.0	0.414303477823224	0.355632866108537	0.8784208964523299	0.7918043063020981
HP:0100633	Esophagitis	31	esophagus	fibroblasts	1.0	0.106966552088143	0.0522903067196185	0.855732416705144	0.65581478514535
HP:0100633	Esophagitis	31	esophagus	macrophages	1.0	0.52053142198596	0.202030572529557	0.8784208964523299	0.7918043063020981
HP:0100633	Esophagitis	31	esophagus	plasma cells	1.0	0.9969487422496529	0.7576642501039829	0.9969487422496529	0.824473240063295
HP:0100633	Esophagitis	31	esophagus	smooth muscle cells	1.0	0.589280578183916	0.49487769143881105	0.8784208964523299	0.7918043063020981
HP:0100633	Esophagitis	31	esophagus	squamous epithelial cells	0.0	0.42948010559218	0.487252102298726	0.8784208964523299	0.7918043063020981
HP:0100633	Esophagitis	31	esophagus	t-cells	1.0	0.0695436190899197	0.16347301015731602	0.855732416705144	0.7918043063020981
HP:0100751	Esophageal neoplasm	28	esophagus	basal squamous epithelial cells	1.0	7.475861938596341e-05	0.7972899692958599	0.000598068955087707	0.977349644306321
HP:0100751	Esophageal neoplasm	28	esophagus	endothelial cells	1.0	0.337162347994247	0.7406077412046841	0.414969043685227	0.977349644306321
HP:0100751	Esophageal neoplasm	28	esophagus	fibroblasts	1.0	0.00019196003186991298	0.413527251029082	0.00102378683663954	0.977349644306321
HP:0100751	Esophageal neoplasm	28	esophagus	macrophages	1.0	0.0627924005880721	0.7008991226425471	0.111630934378795	0.977349644306321
HP:0100751	Esophageal neoplasm	28	esophagus	plasma cells	1.0	0.000350848525663866	0.46150029891369	0.00140339410265546	0.977349644306321
HP:0100751	Esophageal neoplasm	28	esophagus	smooth muscle cells	1.0	2.62249711353757e-07	0.237459366452705	4.19599538166011e-06	0.977349644306321
HP:0100751	Esophageal neoplasm	28	esophagus	squamous epithelial cells	1.0	0.10529422228872198	0.791426844942232	0.168470755661955	0.977349644306321
HP:0100751	Esophageal neoplasm	28	esophagus	t-cells	1.0	0.00884404703356228	0.8621861654031421	0.0235841254228327	0.977349644306321
HP:0200136	Oral-pharyngeal dysphagia	78	esophagus	basal squamous epithelial cells	1.0	1.4854041074878502e-08	0.176403804911649	5.941616429951401e-08	0.990974043482245
HP:0200136	Oral-pharyngeal dysphagia	78	esophagus	endothelial cells	1.0	3.52534536027986e-05	0.36658354064647203	7.05069072055972e-05	0.990974043482245
HP:0200136	Oral-pharyngeal dysphagia	78	esophagus	fibroblasts	1.0	2.78662346140355e-08	0.5659405895802099	8.91719507649136e-08	0.990974043482245
HP:0200136	Oral-pharyngeal dysphagia	78	esophagus	macrophages	1.0	0.076916919680597	0.704327324622543	0.0879050510635394	0.990974043482245
HP:0200136	Oral-pharyngeal dysphagia	78	esophagus	plasma cells	1.0	1.8275422414015195e-09	0.8051664103293241	9.746891954141441e-09	0.990974043482245
HP:0200136	Oral-pharyngeal dysphagia	78	esophagus	smooth muscle cells	1.0	7.310498808633829e-17	0.320382635453964	5.84839904690707e-16	0.990974043482245
HP:0200136	Oral-pharyngeal dysphagia	78	esophagus	squamous epithelial cells	1.0	3.41564799584792e-07	0.547834185712015	9.10839465559445e-07	0.990974043482245
HP:0200136	Oral-pharyngeal dysphagia	78	esophagus	t-cells	1.0	9.07596406758704e-26	0.7247794372650022	1.4521542508139299e-24	0.990974043482245
HP:0000480	Retinal coloboma	35	eye	bipolar cells	1.0	9.33855630967932e-06	3.28834866674191e-05	6.53698941677552e-05	0.000460368813343867
HP:0000480	Retinal coloboma	35	eye	cone photoreceptor cells	1.0	0.0120184643984774	0.0481644803830676	0.0364670577288324	0.0613002477602679
HP:0000480	Retinal coloboma	35	eye	endothelial cells	1.0	0.826854505076396	0.844729996717516	0.826854505076396	0.844729996717516
HP:0000480	Retinal coloboma	35	eye	horizontal cells	1.0	1.3533434138651e-08	0.000389859964499926	1.8946807794111398e-07	0.00181934650099965
HP:0000480	Retinal coloboma	35	eye	muller glia cells	1.0	0.0411398312517742	0.032932189679395	0.0639952930583154	0.0512278506123922
HP:0000480	Retinal coloboma	35	eye	rod photoreceptor cells	1.0	0.0130239491888687	0.0005361653952465571	0.0364670577288324	0.00187657888336295
HP:0000488	Retinopathy	107	eye	bipolar cells	0.0	9.720159925208521e-09	0.669368125655875	4.536074631763981e-08	0.96389405980227
HP:0000488	Retinopathy	107	eye	cone photoreceptor cells	0.0	0.126786383103655	0.947177724077657	0.16136448758647	0.96389405980227
HP:0000488	Retinopathy	107	eye	endothelial cells	0.0	0.9647739612014291	0.0151278946017204	0.9647739612014291	0.21179052442408602
HP:0000488	Retinopathy	107	eye	horizontal cells	8.950279999999999e-07	5.1585212204009694e-06	0.96389405980227	9.16513994092609e-06	0.96389405980227
HP:0000488	Retinopathy	107	eye	muller glia cells	1.0	1.8987285165586701e-06	0.226774936543391	4.4303665386369005e-06	0.96389405980227
HP:0000488	Retinopathy	107	eye	rod photoreceptor cells	0.0	3.15339482486049e-12	0.6713145238948759	4.41475275480469e-11	0.96389405980227
HP:0000510	Rod-cone dystrophy	205	eye	bipolar cells	0.0	1.5628659919239699e-18	3.08415528468067e-09	2.43112487632618e-18	7.196362330921559e-09
HP:0000510	Rod-cone dystrophy	205	eye	cone photoreceptor cells	0.0	1.8951160639261992e-161	9.52497864299326e-12	2.6531624894966792e-160	2.6669940200381102e-11
HP:0000510	Rod-cone dystrophy	205	eye	endothelial cells	1.0	0.0804161997698895	0.0538695710530994	0.0866020612906502	0.0538695710530994
HP:0000510	Rod-cone dystrophy	205	eye	horizontal cells	0.0	0.203910779787172	0.000646278843388334	0.203910779787172	0.0007539919839530559
HP:0000510	Rod-cone dystrophy	205	eye	muller glia cells	0.0	1.1325327441707495e-135	4.64188007929539e-09	7.927729209195248e-135	9.28376015859078e-09
HP:0000510	Rod-cone dystrophy	205	eye	rod photoreceptor cells	0.0	4.080868915544719e-86	2.24500162781326e-23	1.90440549392087e-85	3.14300227893856e-22
HP:0000533	Chorioretinal atrophy	37	eye	bipolar cells	1.0	0.007665035231004229	0.0604961995778567	0.0153300704620085	0.0846946794089994
HP:0000533	Chorioretinal atrophy	37	eye	cone photoreceptor cells	5.320219999999999e-06	0.000395472900086322	0.00180616790740967	0.000922770100201418	0.00756008714112521
HP:0000533	Chorioretinal atrophy	37	eye	endothelial cells	1.0	1.3402698689360099e-15	5.1998374805688106e-05	9.381889082552072e-15	0.000727977247279633
HP:0000533	Chorioretinal atrophy	37	eye	horizontal cells	1.0	0.9394558230132979	0.355176751654466	0.9394558230132979	0.382498040243271
HP:0000533	Chorioretinal atrophy	37	eye	muller glia cells	1.0	2.8811808099279394e-24	0.00278956583466764	4.0336531338991204e-23	0.00756008714112521
HP:0000533	Chorioretinal atrophy	37	eye	rod photoreceptor cells	1.0	7.222835243474709e-05	0.00206380916203986	0.00020223938681729198	0.00756008714112521
HP:0000541	Retinal detachment	97	eye	bipolar cells	1.55098e-12	0.11441685565831	0.0369553776816964	0.40045899480408503	0.10347505750875
HP:0000541	Retinal detachment	97	eye	cone photoreceptor cells	0.0	0.6186927883640071	0.126910159620997	0.9996875585942879	0.296123705782326
HP:0000541	Retinal detachment	97	eye	endothelial cells	1.0	0.206184149354976	0.000687724312052646	0.577315618193933	0.004814070184368521
HP:0000541	Retinal detachment	97	eye	horizontal cells	8.650910000000002e-08	0.9817312630254741	0.36008686962104497	0.9996875585942879	0.639413279375038
HP:0000541	Retinal detachment	97	eye	muller glia cells	1.0	1.1385830339483e-11	0.000395480368899825	1.59401624752762e-10	0.004814070184368521
HP:0000541	Retinal detachment	97	eye	rod photoreceptor cells	2.5979200000000002e-14	0.631511859261251	0.4875986477350929	0.9996875585942879	0.702067780155942
HP:0000548	Cone/cone-rod dystrophy	28	eye	bipolar cells	1.63232e-06	8.328261840605409e-05	0.000621532638093509	0.000388652219228253	0.00145024282221819
HP:0000548	Cone/cone-rod dystrophy	28	eye	cone photoreceptor cells	0.0	8.44549921997864e-06	3.58806544664333e-06	5.91184945398505e-05	1.25582290632517e-05
HP:0000548	Cone/cone-rod dystrophy	28	eye	endothelial cells	1.0	0.7738870523664341	0.117393096470019	0.7738870523664341	0.12642333466002
HP:0000548	Cone/cone-rod dystrophy	28	eye	horizontal cells	1.0	0.00754432441210085	0.0673083584553984	0.0105620541769412	0.0785264181979648
HP:0000548	Cone/cone-rod dystrophy	28	eye	muller glia cells	1.0	0.0014798001255229198	0.0059379377026350395	0.00258965021966511	0.0118758754052701
HP:0000548	Cone/cone-rod dystrophy	28	eye	rod photoreceptor cells	0.0	4.05347791066989e-12	2.1413805585173102e-08	5.67486907493785e-11	2.99793278192423e-07
HP:0000567	Chorioretinal coloboma	43	eye	bipolar cells	1.0	1.87785009594198e-06	0.0012602555328439999	6.57247533579693e-06	0.017643577459816002
HP:0000567	Chorioretinal coloboma	43	eye	cone photoreceptor cells	1.0	0.00509733332695232	0.0593550697243981	0.00792918517525917	0.0923301084601748
HP:0000567	Chorioretinal coloboma	43	eye	endothelial cells	1.0	0.9650095280012659	0.14159757558928798	0.9650095280012659	0.19823660582500302
HP:0000567	Chorioretinal coloboma	43	eye	horizontal cells	1.0	3.2558861793814204e-07	0.0281994636025907	1.8980051552178902e-06	0.0721457608544965
HP:0000567	Chorioretinal coloboma	43	eye	muller glia cells	1.0	3.5214415701041397e-07	0.0309196117947842	1.8980051552178902e-06	0.0721457608544965
HP:0000567	Chorioretinal coloboma	43	eye	rod photoreceptor cells	1.0	4.0671539040383295e-07	0.026813542960537	1.8980051552178902e-06	0.0721457608544965
HP:0000573	Retinal hemorrhage	26	eye	bipolar cells	1.0	0.0390610224936828	0.9954614942307791	0.109370862982312	0.9997133160432451
HP:0000573	Retinal hemorrhage	26	eye	cone photoreceptor cells	1.0	0.0165999287637026	0.834766765674693	0.0580997506729591	0.9997133160432451
HP:0000573	Retinal hemorrhage	26	eye	endothelial cells	1.0	2.17029797138677e-05	0.345275817727617	0.000303841715994148	0.9997133160432451
HP:0000573	Retinal hemorrhage	26	eye	horizontal cells	1.0	0.00474115885907334	0.9614951639011959	0.0221254080090089	0.9997133160432451
HP:0000573	Retinal hemorrhage	26	eye	muller glia cells	1.0	0.418213562985546	0.552965087671841	0.836427125971092	0.9997133160432451
HP:0000573	Retinal hemorrhage	26	eye	rod photoreceptor cells	1.0	0.0037470799928749797	0.9517178537919979	0.0221254080090089	0.9997133160432451
HP:0001136	Retinal arteriolar tortuosity	31	eye	bipolar cells	1.0	0.11298621666747	0.45678945329633897	0.551889278532449	0.932819388441284
HP:0001136	Retinal arteriolar tortuosity	31	eye	cone photoreceptor cells	1.0	0.0575023779838305	0.5183402963803561	0.551889278532449	0.932819388441284
HP:0001136	Retinal arteriolar tortuosity	31	eye	endothelial cells	1.0	0.36006927099537	0.696098353046208	0.56795913732651	0.932819388441284
HP:0001136	Retinal arteriolar tortuosity	31	eye	horizontal cells	1.0	0.19710331376158902	0.0645158496253344	0.551889278532449	0.9032218947546808
HP:0001136	Retinal arteriolar tortuosity	31	eye	muller glia cells	1.0	0.195176296916577	0.751311249076516	0.551889278532449	0.932819388441284
HP:0001136	Retinal arteriolar tortuosity	31	eye	rod photoreceptor cells	1.0	0.36692690345558293	0.6731209437037851	0.56795913732651	0.932819388441284
HP:0007401	Macular atrophy	38	eye	bipolar cells	1.0	2.7554559671787102e-05	0.0160346876122714	6.429397256750319e-05	0.0204077842338
HP:0007401	Macular atrophy	38	eye	cone photoreceptor cells	0.0	1.46196476283292e-08	0.00020659500942033402	5.1168766699152196e-08	0.000723082532971169
HP:0007401	Macular atrophy	38	eye	endothelial cells	1.0	0.7815893247813271	0.000182287227169478	0.7815893247813271	0.000723082532971169
HP:0007401	Macular atrophy	38	eye	horizontal cells	1.0	0.000382420629385313	0.008620952838934359	0.000764841258770626	0.0120693339745081
HP:0007401	Macular atrophy	38	eye	muller glia cells	1.0	2.1013290475106402e-26	4.399736088905e-05	2.9418606665148997e-25	0.0006159630524467
HP:0007401	Macular atrophy	38	eye	rod photoreceptor cells	2.03393e-13	1.0292352220461697e-15	0.000289760128707897	7.204646554323191e-15	0.000811328360382112
HP:0007722	Retinal pigment epithelial atrophy	34	eye	bipolar cells	1.0	0.000116603358417134	1.76175398117573e-05	0.000272074502973313	4.11075928941004e-05
HP:0007722	Retinal pigment epithelial atrophy	34	eye	cone photoreceptor cells	0.000127855	1.80772959643476e-14	2.25945185631345e-07	1.2654107175043303e-13	8.34850402807929e-07
HP:0007722	Retinal pigment epithelial atrophy	34	eye	endothelial cells	1.0	0.0382889061658688	0.000269072898889103	0.0536044686322163	0.000418557842716382
HP:0007722	Retinal pigment epithelial atrophy	34	eye	horizontal cells	1.0	0.24999610410371104	0.456308689786545	0.24999610410371104	0.456308689786545
HP:0007722	Retinal pigment epithelial atrophy	34	eye	muller glia cells	1.0	0.0012085466745931199	4.0671257278057004e-05	0.0024170933491862398	8.134251455611401e-05
HP:0007722	Retinal pigment epithelial atrophy	34	eye	rod photoreceptor cells	1.0	3.69996803853939e-20	7.81287626696025e-10	5.17995525395515e-19	1.09380267737444e-08
HP:0007731	Chorioretinal dysplasia	20	eye	bipolar cells	1.0	0.131848728100192	0.0063992784358668795	0.47273160514852003	0.0447949490510682
HP:0007731	Chorioretinal dysplasia	20	eye	cone photoreceptor cells	1.0	0.5109351238643429	0.223271336546107	0.7153091734100799	0.2841635192405
HP:0007731	Chorioretinal dysplasia	20	eye	endothelial cells	1.0	0.420803652601209	0.879619043851327	0.654583459601881	0.879619043851327
HP:0007731	Chorioretinal dysplasia	20	eye	horizontal cells	1.0	0.0234648105238054	0.0220557205201946	0.328507347333276	0.102926695760908
HP:0007731	Chorioretinal dysplasia	20	eye	muller glia cells	1.0	0.18981272150864703	0.0299416204653539	0.47273160514852003	0.104795671628739
HP:0007731	Chorioretinal dysplasia	20	eye	rod photoreceptor cells	1.0	0.105822206287808	0.00458615414512256	0.47273160514852003	0.0447949490510682
HP:0007737	Bone spicule pigmentation of the retina	44	eye	bipolar cells	1.0	1.71729867032903e-06	9.468926602205171e-09	2.67135348717849e-06	2.20941620718121e-08
HP:0007737	Bone spicule pigmentation of the retina	44	eye	cone photoreceptor cells	1.0	4.06431163532689e-34	1.17809415992551e-11	2.8450181447288196e-33	4.12332955973929e-11
HP:0007737	Bone spicule pigmentation of the retina	44	eye	endothelial cells	1.0	0.0789065278504116	4.39089925594359e-05	0.0789065278504116	6.83028773146781e-05
HP:0007737	Bone spicule pigmentation of the retina	44	eye	horizontal cells	1.0	7.0085199842555e-07	0.000785332975824216	1.22649099724471e-06	0.000916221805128252
HP:0007737	Bone spicule pigmentation of the retina	44	eye	muller glia cells	1.0	3.1272699914758502e-24	6.44931235352294e-07	1.45939266268873e-23	1.2898624707045901e-06
HP:0007737	Bone spicule pigmentation of the retina	44	eye	rod photoreceptor cells	1.0	8.820760642559069e-36	3.0833946347933e-13	1.23490648995827e-34	4.31675248871062e-12
HP:0007750	Hypoplasia of the fovea	27	eye	bipolar cells	1.0	0.0339399220226828	0.00264916057662784	0.15838630277252	0.00741764961455795
HP:0007750	Hypoplasia of the fovea	27	eye	cone photoreceptor cells	0.0	0.0032706855469667897	0.0054153535807071294	0.0228947988287675	0.009476868766237479
HP:0007750	Hypoplasia of the fovea	27	eye	endothelial cells	1.0	0.9969950770821341	0.000654074724482279	0.9969950770821341	0.0037205049747549603
HP:0007750	Hypoplasia of the fovea	27	eye	horizontal cells	1.0	0.26415708699030604	0.0112294261551963	0.546707015522478	0.0158658707849335
HP:0007750	Hypoplasia of the fovea	27	eye	muller glia cells	1.0	0.0716690436706757	0.00113404843500125	0.250841652847365	0.00396916952250438
HP:0007750	Hypoplasia of the fovea	27	eye	rod photoreceptor cells	0.000777314	1.9260881507409803e-05	0.00022002787034700497	0.000269652341103737	0.00308039018485807
HP:0007763	Retinal telangiectasia	26	eye	bipolar cells	1.0	0.276637505912877	0.360521641282738	0.5501151253311372	0.8808630329323891
HP:0007763	Retinal telangiectasia	26	eye	cone photoreceptor cells	1.0	0.31435150018922103	0.7213605735672909	0.5501151253311372	0.8808630329323891
HP:0007763	Retinal telangiectasia	26	eye	endothelial cells	1.0	0.0019468241261516	0.10970813835047301	0.0272555377661224	0.8808630329323891
HP:0007763	Retinal telangiectasia	26	eye	horizontal cells	1.0	0.535200215246407	0.7820308035729341	0.74928030134497	0.8808630329323891
HP:0007763	Retinal telangiectasia	26	eye	muller glia cells	1.0	0.0260829626888031	0.43929588971659794	0.121720492547748	0.8808630329323891
HP:0007763	Retinal telangiectasia	26	eye	rod photoreceptor cells	1.0	0.0232834603813876	0.36451982846405107	0.121720492547748	0.8808630329323891
HP:0007814	Retinal pigment epithelial mottling	36	eye	bipolar cells	1.0	0.00276128303685346	1.2925381708756599e-05	0.00483224531449356	3.01592239870987e-05
HP:0007814	Retinal pigment epithelial mottling	36	eye	cone photoreceptor cells	5.21139e-05	4.63100640238885e-11	1.5813547134651e-07	3.2417044816721997e-10	1.10694829942557e-06
HP:0007814	Retinal pigment epithelial mottling	36	eye	endothelial cells	1.0	0.0147965227431027	2.20677454205672e-05	0.0207151318403438	4.41354908411344e-05
HP:0007814	Retinal pigment epithelial mottling	36	eye	horizontal cells	1.0	0.0353721094398236	0.515718853690821	0.0450190483779573	0.515718853690821
HP:0007814	Retinal pigment epithelial mottling	36	eye	muller glia cells	1.0	0.000256114299839796	0.00012810076287068898	0.000717120039551429	0.00022417633502370602
HP:0007814	Retinal pigment epithelial mottling	36	eye	rod photoreceptor cells	2.64345e-05	1.30030373186743e-12	2.71581957535433e-08	1.8204252246144e-11	3.8021474054960604e-07
HP:0007843	Attenuation of retinal blood vessels	62	eye	bipolar cells	1.0	1.8744601089686797e-06	3.46802896298936e-09	3.7489202179373595e-06	8.09206758030851e-09
HP:0007843	Attenuation of retinal blood vessels	62	eye	cone photoreceptor cells	1.0	1.15843853636328e-44	8.62887396188944e-14	8.10906975454296e-44	3.0201058866613e-13
HP:0007843	Attenuation of retinal blood vessels	62	eye	endothelial cells	1.0	0.1100920756325	8.94645977437131e-05	0.1100920756325	0.000137130292700483
HP:0007843	Attenuation of retinal blood vessels	62	eye	horizontal cells	1.0	9.02032829231132e-05	0.0162403203456776	0.000140316217880398	0.0174895757568836
HP:0007843	Attenuation of retinal blood vessels	62	eye	muller glia cells	1.0	5.808915899164739e-31	3.84420220880387e-06	2.71082741961021e-30	7.48323452868429e-06
HP:0007843	Attenuation of retinal blood vessels	62	eye	rod photoreceptor cells	1.0	3.468957901013539e-54	5.782033154433231e-17	4.856541061418959e-53	8.094846416206521e-16
HP:0007973	Retinal dysplasia	23	eye	bipolar cells	1.87041e-05	0.422037345348332	0.162745756256335	0.7113991848768191	0.5225590407410741
HP:0007973	Retinal dysplasia	23	eye	cone photoreceptor cells	1.35832e-10	0.0537142898690414	0.535523159469254	0.40534903487981394	0.6815749302335962
HP:0007973	Retinal dysplasia	23	eye	endothelial cells	1.0	0.61439381330083	0.8301204717550731	0.7819557623828749	0.8301204717550731
HP:0007973	Retinal dysplasia	23	eye	horizontal cells	1.0	0.38916535420481607	0.19463571127291798	0.7113991848768191	0.5225590407410741
HP:0007973	Retinal dysplasia	23	eye	muller glia cells	1.0	0.0579070049828305	0.114063215758122	0.40534903487981394	0.5225590407410741
HP:0007973	Retinal dysplasia	23	eye	rod photoreceptor cells	1.0	0.24874195515559502	0.10617864774399301	0.7113991848768191	0.5225590407410741
HP:0008002	Abnormality of macular pigmentation	42	eye	bipolar cells	1.0	0.0113791754552481	0.00907804323071893	0.0318616912746947	0.0141214005811183
HP:0008002	Abnormality of macular pigmentation	42	eye	cone photoreceptor cells	1.0	2.7293222421508603e-13	4.37485139471578e-05	3.8210511390112e-12	0.000612479195260209
HP:0008002	Abnormality of macular pigmentation	42	eye	endothelial cells	1.0	0.115339624532446	0.00447716140043626	0.161475474345424	0.00783503245076346
HP:0008002	Abnormality of macular pigmentation	42	eye	horizontal cells	1.0	0.099728384295089	0.0359986136830295	0.155133042236805	0.0458164174147648
HP:0008002	Abnormality of macular pigmentation	42	eye	muller glia cells	1.0	0.000420324324780232	0.000497279901188814	0.0015549398209218801	0.00152172052362504
HP:0008002	Abnormality of macular pigmentation	42	eye	rod photoreceptor cells	1.0	4.73999017440446e-11	0.000365268567773517	3.31799312208312e-10	0.00152172052362504
HP:0009594	Retinal hamartoma	22	eye	bipolar cells	1.0	1.05739897617881e-07	0.0502833171238225	7.40179283325167e-07	0.175991609933379
HP:0009594	Retinal hamartoma	22	eye	cone photoreceptor cells	1.0	0.0021183165751028398	0.8278865221439909	0.00493634998667874	0.8278865221439909
HP:0009594	Retinal hamartoma	22	eye	endothelial cells	1.0	0.5880616200598221	0.18741634107469	0.5880616200598221	0.262382877504566
HP:0009594	Retinal hamartoma	22	eye	horizontal cells	1.0	1.2590690062011697e-09	0.0199570781009817	1.76269660868164e-08	0.117814301365584
HP:0009594	Retinal hamartoma	22	eye	muller glia cells	1.0	0.00246817499333937	0.009650616971165909	0.00493634998667874	0.117814301365584
HP:0009594	Retinal hamartoma	22	eye	rod photoreceptor cells	1.0	0.00018496848799979298	0.10197570075107901	0.000647389707999276	0.213057416251482
HP:0011506	Choroidal neovascularization	20	eye	bipolar cells	1.0	0.7950230004787641	0.9629563636584109	0.995773355986051	0.999645739416371
HP:0011506	Choroidal neovascularization	20	eye	cone photoreceptor cells	1.3163800000000001e-05	0.240239233644474	0.20311732568698998	0.560558211837106	0.999645739416371
HP:0011506	Choroidal neovascularization	20	eye	endothelial cells	0.0	0.0172697642764978	0.26461654165914	0.0604441749677423	0.999645739416371
HP:0011506	Choroidal neovascularization	20	eye	horizontal cells	1.0	0.995773355986051	0.9233550027521751	0.995773355986051	0.999645739416371
HP:0011506	Choroidal neovascularization	20	eye	muller glia cells	1.0	0.00212994014924452	0.42250435483352206	0.0149095810447116	0.999645739416371
HP:0011506	Choroidal neovascularization	20	eye	rod photoreceptor cells	1.0	0.000810498513930279	0.8224569219734921	0.0113469791950239	0.999645739416371
HP:0011510	Drusen	25	eye	bipolar cells	1.0	0.7804798257619878	0.4021152216120771	0.995021800769942	0.562961310256908
HP:0011510	Drusen	25	eye	cone photoreceptor cells	0.0	0.00043569277025957596	0.0033340831164006303	0.00609969878363406	0.0466771636296088
HP:0011510	Drusen	25	eye	endothelial cells	1.0	0.0153002099852332	0.13300132833901598	0.0535507349483162	0.23275232459327802
HP:0011510	Drusen	25	eye	horizontal cells	1.0	0.264237205383902	0.896777289620535	0.462415109421829	0.9816893301155519
HP:0011510	Drusen	25	eye	muller glia cells	1.0	0.00792934988416321	0.00826381233461186	0.0535507349483162	0.057846686342282995
HP:0011510	Drusen	25	eye	rod photoreceptor cells	0.0	0.0128945313401692	0.0403082094678906	0.0535507349483162	0.141078733137617
HP:0030329	Retinal thinning	29	eye	bipolar cells	3.59191e-09	1.8649968194303302e-13	1.2944326862780399e-09	8.70331849067487e-13	4.530514401973139e-09
HP:0030329	Retinal thinning	29	eye	cone photoreceptor cells	2.22045e-16	2.9151266795252796e-11	5.9031616006e-11	1.0202943378338499e-10	4.1322131204199997e-10
HP:0030329	Retinal thinning	29	eye	endothelial cells	1.0	0.00039158109890647205	0.000131155309891638	0.00042170272189927797	0.000166924939862085
HP:0030329	Retinal thinning	29	eye	horizontal cells	1.0	0.000300278458015817	0.10700171890069	0.00035032486768512005	0.10700171890069
HP:0030329	Retinal thinning	29	eye	muller glia cells	1.0	2.49534912674475e-15	2.21079406800565e-06	1.7467443887213297e-14	3.86888961900989e-06
HP:0030329	Retinal thinning	29	eye	rod photoreceptor cells	2.47136e-13	3.92874971757422e-24	1.26146873944476e-11	5.50024960460391e-23	1.76605623522266e-10
HP:0040049	Macular edema	30	eye	bipolar cells	1.0	3.69384741636612e-08	0.00489485043407791	8.61897730485428e-08	0.007888022280719609
HP:0040049	Macular edema	30	eye	cone photoreceptor cells	4.6851400000000004e-14	2.27360670412815e-10	0.000373191404120121	7.95762346444853e-10	0.0010449359315363401
HP:0040049	Macular edema	30	eye	endothelial cells	0.0	0.00505484441962345	0.008669021908240279	0.00505484441962345	0.010113858892947
HP:0040049	Macular edema	30	eye	horizontal cells	1.0	0.000677976601307059	0.43015626767828596	0.000790972701524902	0.43015626767828596
HP:0040049	Macular edema	30	eye	muller glia cells	1.0	4.2844849926946997e-20	0.001410931441528	5.99827898977258e-19	0.00329217336356533
HP:0040049	Macular edema	30	eye	rod photoreceptor cells	0.000246181	3.03378900623517e-16	5.7461855279036705e-05	2.12365230436462e-15	0.000477900617427232
HP:0001629	Ventricular septal defect	422	heart-muscle	cardiomyocytes	0.0	0.0	0.000246138791322856	0.0	0.000820462637742853
HP:0001629	Ventricular septal defect	422	heart-muscle	endothelial cells	1.0	0.0	0.000537187571158314	0.0	0.00107437514231663
HP:0001629	Ventricular septal defect	422	heart-muscle	fibroblasts	1.0	0.0	0.000150370555638219	0.0	0.000751852778191095
HP:0001629	Ventricular septal defect	422	heart-muscle	mixed immune cells	1.0	2.978551211992169e-174	0.0028880400542336104	2.978551211992169e-174	0.0036100500677920104
HP:0001629	Ventricular septal defect	422	heart-muscle	smooth muscle cells	1.0	0.0	2.23991648942893e-05	0.0	0.000223991648942893
HP:0001634	Mitral valve prolapse	103	heart-muscle	cardiomyocytes	1.0	1.22008158493347e-44	0.0585144687369118	4.0669386164449e-44	0.19504822912303899
HP:0001634	Mitral valve prolapse	103	heart-muscle	endothelial cells	1.0	3.364792490401669e-58	0.151902266218191	3.364792490401669e-57	0.37975566554547796
HP:0001634	Mitral valve prolapse	103	heart-muscle	fibroblasts	1.0	4.06534506660548e-48	0.000166086281498394	2.0326725333027395e-47	0.00166086281498394
HP:0001634	Mitral valve prolapse	103	heart-muscle	mixed immune cells	1.0	7.78026423599099e-20	0.304179132882284	1.11146631942728e-19	0.506965221470473
HP:0001634	Mitral valve prolapse	103	heart-muscle	smooth muscle cells	1.0	7.10531185272758e-39	0.0149729215135718	1.7763279631819e-38	0.07486460756785901
HP:0001636	Tetralogy of Fallot	165	heart-muscle	cardiomyocytes	0.0	2.8200104050616796e-34	0.0020187887291678	2.8200104050616803e-33	0.020187887291678003
HP:0001636	Tetralogy of Fallot	165	heart-muscle	endothelial cells	1.0	2.07093441608923e-23	0.0186270337234254	6.90311472029744e-23	0.0372540674468508
HP:0001636	Tetralogy of Fallot	165	heart-muscle	fibroblasts	1.0	2.18813753418012e-28	0.0230924759661822	1.0940687670900599e-27	0.038487459943637004
HP:0001636	Tetralogy of Fallot	165	heart-muscle	mixed immune cells	1.0	0.8807563136794481	0.0457800127159263	0.8807563136794481	0.0572250158949079
HP:0001636	Tetralogy of Fallot	165	heart-muscle	smooth muscle cells	1.0	1.73700701839055e-17	0.00888980840368475	3.4740140367811e-17	0.0296326946789492
HP:0001639	Hypertrophic cardiomyopathy	250	heart-muscle	cardiomyocytes	0.0	0.0	1.87324487283803e-18	0.0	1.87324487283803e-17
HP:0001639	Hypertrophic cardiomyopathy	250	heart-muscle	endothelial cells	1.0	0.0	3.15449468378271e-08	0.0	3.5049940930918994e-08
HP:0001639	Hypertrophic cardiomyopathy	250	heart-muscle	fibroblasts	4.47706e-07	0.0	4.2882258697328e-10	0.0	7.14704311622133e-10
HP:0001639	Hypertrophic cardiomyopathy	250	heart-muscle	mixed immune cells	1.0	2.2484035659679186e-285	5.0602376128572e-10	3.2120050942398883e-285	7.22891087551029e-10
HP:0001639	Hypertrophic cardiomyopathy	250	heart-muscle	smooth muscle cells	1.0	0.0	3.53992866697976e-09	0.0	4.4249108337247e-09
HP:0001640	Cardiomegaly	107	heart-muscle	cardiomyocytes	0.0	1.1032683561986599e-85	0.021499443510169997	5.516341780993298e-85	0.0358807685692388
HP:0001640	Cardiomegaly	107	heart-muscle	endothelial cells	0.000300405	2.6557502045081e-72	0.00898706774793267	8.852500681693668e-72	0.0224676693698317
HP:0001640	Cardiomegaly	107	heart-muscle	fibroblasts	0.0	1.9415727384401895e-64	0.00029454352710948597	4.8539318461004794e-64	0.00159825774288803
HP:0001640	Cardiomegaly	107	heart-muscle	mixed immune cells	1.0	5.599566197081649e-54	0.000319651548577605	9.332610328469418e-54	0.00159825774288803
HP:0001640	Cardiomegaly	107	heart-muscle	smooth muscle cells	0.0	3.233853332023739e-86	0.004799050716640421	3.233853332023739e-85	0.0159968357221347
HP:0001641	Abnormal pulmonary valve morphology	55	heart-muscle	cardiomyocytes	1.0	4.82164683976369e-20	0.0180186347919343	2.41082341988185e-19	0.0436137452371754
HP:0001641	Abnormal pulmonary valve morphology	55	heart-muscle	endothelial cells	1.0	3.5134656672410204e-14	0.0108080964844393	1.17115522241367e-13	0.0360269882814643
HP:0001641	Abnormal pulmonary valve morphology	55	heart-muscle	fibroblasts	1.0	1.15087948557215e-05	0.14385861392937602	1.1592162295328e-05	0.170395148932666
HP:0001641	Abnormal pulmonary valve morphology	55	heart-muscle	mixed immune cells	1.0	1.1592162295328e-05	0.0009969237586884118	1.1592162295328e-05	0.00996923758688412
HP:0001641	Abnormal pulmonary valve morphology	55	heart-muscle	smooth muscle cells	1.0	1.487209628539e-22	0.007692396096468059	1.4872096285389999e-21	0.0360269882814643
HP:0001642	Pulmonic stenosis	114	heart-muscle	cardiomyocytes	1.0	1.4556761067144597e-114	0.0181788769133184	1.4556761067144595e-113	0.045447192283295995
HP:0001642	Pulmonic stenosis	114	heart-muscle	endothelial cells	1.0	4.093768681308009e-65	0.0326765410475651	1.0234421703269998e-64	0.0583622737452273
HP:0001642	Pulmonic stenosis	114	heart-muscle	fibroblasts	1.0	3.0704896952072297e-62	0.000100852717474399	6.1409793904144594e-62	0.00100852717474399
HP:0001642	Pulmonic stenosis	114	heart-muscle	mixed immune cells	1.0	8.55038156762131e-16	0.00676373967621968	8.55038156762131e-16	0.0225457989207323
HP:0001642	Pulmonic stenosis	114	heart-muscle	smooth muscle cells	1.0	5.721337640496879e-81	0.0032140852666196	2.1663175112963696e-80	0.016070426333098
HP:0001643	Patent ductus arteriosus	308	heart-muscle	cardiomyocytes	1.0	0.0	0.00288560510183955	0.0	0.00793861705537078
HP:0001643	Patent ductus arteriosus	308	heart-muscle	endothelial cells	1.0	0.0	0.00396930852768539	0.0	0.00793861705537078
HP:0001643	Patent ductus arteriosus	308	heart-muscle	fibroblasts	1.0	1.2423358673086292e-303	0.0009140114810253859	3.1058396682715786e-303	0.00793861705537078
HP:0001643	Patent ductus arteriosus	308	heart-muscle	mixed immune cells	1.0	6.315625967748319e-46	0.0130620135636257	6.315625967748319e-46	0.0186600193766081
HP:0001643	Patent ductus arteriosus	308	heart-muscle	smooth muscle cells	0.0	0.0	0.00396482256617495	0.0	0.00793861705537078
HP:0001644	Dilated cardiomyopathy	156	heart-muscle	cardiomyocytes	0.0	0.0	6.81099161209227e-25	0.0	6.81099161209227e-24
HP:0001644	Dilated cardiomyopathy	156	heart-muscle	endothelial cells	1.0	3.216050410518279e-203	5.8171415361177e-11	6.432100821036558e-203	8.310202194453859e-11
HP:0001644	Dilated cardiomyopathy	156	heart-muscle	fibroblasts	0.0	0.0	1.34815281097739e-13	0.0	2.24692135162898e-13
HP:0001644	Dilated cardiomyopathy	156	heart-muscle	mixed immune cells	1.0	5.172537871468838e-72	1.7068958892886598e-10	5.172537871468838e-72	1.8965509880985102e-10
HP:0001644	Dilated cardiomyopathy	156	heart-muscle	smooth muscle cells	1.0	2.107323861312159e-232	8.393224958344909e-11	7.024412871040528e-232	1.04915311979311e-10
HP:0001647	Bicuspid aortic valve	96	heart-muscle	cardiomyocytes	1.0	7.79450649102099e-67	0.0148843410944077	3.89725324551049e-66	0.0496144703146923
HP:0001647	Bicuspid aortic valve	96	heart-muscle	endothelial cells	1.0	2.7510076854412293e-76	0.0922708714288682	2.7510076854412296e-75	0.16943925144785002
HP:0001647	Bicuspid aortic valve	96	heart-muscle	fibroblasts	1.0	2.1493851765501294e-52	0.007128789417505691	4.298770353100259e-52	0.0473112873850871
HP:0001647	Bicuspid aortic valve	96	heart-muscle	mixed immune cells	1.0	7.741203271377459e-20	0.0822166325903453	9.67650408922183e-20	0.16943925144785002
HP:0001647	Bicuspid aortic valve	96	heart-muscle	smooth muscle cells	0.0	5.1639970456795195e-51	0.00946225747701741	8.606661742799198e-51	0.0473112873850871
HP:0001650	Aortic valve stenosis	52	heart-muscle	cardiomyocytes	8.881780000000001e-16	5.60640720917781e-18	0.0243890660615065	1.86880240305927e-17	0.0409188631109518
HP:0001650	Aortic valve stenosis	52	heart-muscle	endothelial cells	1.0	8.907294870152328e-19	0.0018867174686706602	4.4536474350761596e-18	0.0062890582289022
HP:0001650	Aortic valve stenosis	52	heart-muscle	fibroblasts	1.0	4.18929551199183e-10	0.0005576764152749401	1.04732387799796e-09	0.00374222785062237
HP:0001650	Aortic valve stenosis	52	heart-muscle	mixed immune cells	1.0	6.36251737319429e-10	0.0122295192205405	1.27250347463886e-09	0.0305737980513513
HP:0001650	Aortic valve stenosis	52	heart-muscle	smooth muscle cells	1.0	3.33535473756255e-20	0.000748445570124474	3.33535473756255e-19	0.00374222785062237
HP:0001653	Mitral regurgitation	132	heart-muscle	cardiomyocytes	1.0	2.6447545150786393e-106	0.00215721240491789	2.6447545150786395e-105	0.0099155086979271
HP:0001653	Mitral regurgitation	132	heart-muscle	endothelial cells	1.0	1.14168118546491e-87	0.0272873571483472	3.805603951549699e-87	0.0454789285805787
HP:0001653	Mitral regurgitation	132	heart-muscle	fibroblasts	1.0	4.477483813464479e-85	4.00850476100376e-05	1.1193709533661198e-84	0.000400850476100376
HP:0001653	Mitral regurgitation	132	heart-muscle	mixed immune cells	1.0	5.47603045585323e-38	0.00396620347917084	9.126717426422051e-38	0.0099155086979271
HP:0001653	Mitral regurgitation	132	heart-muscle	smooth muscle cells	1.0	3.559002837824979e-95	0.0036085662689423	1.7795014189124896e-94	0.0099155086979271
HP:0001655	Patent foramen ovale	88	heart-muscle	cardiomyocytes	1.0	1.3596181088385198e-94	0.009485404861365421	1.3596181088385196e-93	0.018402438976882
HP:0001655	Patent foramen ovale	88	heart-muscle	endothelial cells	1.0	3.936452891926939e-63	0.00999232232412974	1.96822644596347e-62	0.018402438976882
HP:0001655	Patent foramen ovale	88	heart-muscle	fibroblasts	1.0	3.3608881759187795e-44	0.00545310695029142	8.40222043979695e-44	0.018402438976882
HP:0001655	Patent foramen ovale	88	heart-muscle	mixed immune cells	1.0	2.7719948873972503e-15	0.00558076840870912	3.4649936092465602e-15	0.018402438976882
HP:0001655	Patent foramen ovale	88	heart-muscle	smooth muscle cells	1.0	4.215886436793709e-62	0.00184512555322905	1.4052954789312398e-61	0.018402438976882
HP:0001659	Aortic regurgitation	83	heart-muscle	cardiomyocytes	1.0	2.0276178071653798e-33	0.0512374279600145	5.069044517913449e-33	0.102474855920029
HP:0001659	Aortic regurgitation	83	heart-muscle	endothelial cells	1.0	5.521882490456499e-66	0.00350205669300586	5.521882490456499e-65	0.00875514173251465
HP:0001659	Aortic regurgitation	83	heart-muscle	fibroblasts	1.0	7.08960014233675e-37	3.58050022057074e-05	2.36320004744558e-36	0.000358050022057074
HP:0001659	Aortic regurgitation	83	heart-muscle	mixed immune cells	1.0	1.0544431486075598e-15	0.000726494410397495	1.50634735515366e-15	0.0036324720519874797
HP:0001659	Aortic regurgitation	83	heart-muscle	smooth muscle cells	1.0	8.167065283998419e-65	0.00158774376994659	4.083532641999209e-64	0.0052924792331553
HP:0001663	Ventricular fibrillation	46	heart-muscle	cardiomyocytes	0.0	3.1514261547507997e-77	7.673593744874509e-11	3.1514261547507995e-76	7.67359374487451e-10
HP:0001663	Ventricular fibrillation	46	heart-muscle	endothelial cells	1.0	5.0067410935809295e-20	0.00235280852975874	1.00134821871619e-19	0.00294101066219843
HP:0001663	Ventricular fibrillation	46	heart-muscle	fibroblasts	1.0	1.1469982238233198e-68	0.000144151275164931	5.7349911191165986e-68	0.00024025212527488502
HP:0001663	Ventricular fibrillation	46	heart-muscle	mixed immune cells	1.0	6.16395816720319e-17	0.000276930984383404	1.0273263612005301e-16	0.00039561569197629103
HP:0001663	Ventricular fibrillation	46	heart-muscle	smooth muscle cells	1.0	2.18016727254382e-36	0.0138224041215223	7.26722424181274e-36	0.0153582268016914
HP:0001667	Right ventricular hypertrophy	23	heart-muscle	cardiomyocytes	0.0	0.118765248111294	0.00603787509838369	0.213183233957809	0.0150946877459592
HP:0001667	Right ventricular hypertrophy	23	heart-muscle	endothelial cells	0.0	2.9847695190766197e-05	0.0023296914526211602	0.000298476951907662	0.0116047522753366
HP:0001667	Right ventricular hypertrophy	23	heart-muscle	fibroblasts	1.65284e-07	0.12223323808212401	0.18161634313126102	0.213183233957809	0.18161634313126102
HP:0001667	Right ventricular hypertrophy	23	heart-muscle	mixed immune cells	1.0	0.992890876217191	0.0233764749596184	0.9999995133031899	0.0333949642280263
HP:0001667	Right ventricular hypertrophy	23	heart-muscle	smooth muscle cells	0.0	0.0561118961770115	0.00348142568260099	0.187039653923372	0.0116047522753366
HP:0001669	Transposition of the great arteries	75	heart-muscle	cardiomyocytes	1.0	0.450714629974296	0.6529793243190589	0.991797977094741	0.919264568620687
HP:0001669	Transposition of the great arteries	75	heart-muscle	endothelial cells	1.0	0.0818527089458028	0.6878320385070021	0.8185270894580279	0.919264568620687
HP:0001669	Transposition of the great arteries	75	heart-muscle	fibroblasts	1.0	0.846777891655837	0.919264568620687	0.991797977094741	0.919264568620687
HP:0001669	Transposition of the great arteries	75	heart-muscle	mixed immune cells	1.0	0.39197517032962703	0.89954960534484	0.991797977094741	0.919264568620687
HP:0001669	Transposition of the great arteries	75	heart-muscle	smooth muscle cells	1.0	0.7948840420078052	0.594274016375217	0.991797977094741	0.919264568620687
HP:0001677	Coronary artery atherosclerosis	50	heart-muscle	cardiomyocytes	1.65417e-05	0.007941204872125329	0.382091162039057	0.033782254410009	0.869682772495604
HP:0001677	Coronary artery atherosclerosis	50	heart-muscle	endothelial cells	1.0	0.0142586699474957	0.28274073481054807	0.0348605050051022	0.869682772495604
HP:0001677	Coronary artery atherosclerosis	50	heart-muscle	fibroblasts	1.0	0.424951671780821	0.103063832148222	0.47216852420091204	0.869682772495604
HP:0001677	Coronary artery atherosclerosis	50	heart-muscle	mixed immune cells	1.0	0.00242373098359598	0.70842332729856	0.0242373098359598	0.869682772495604
HP:0001677	Coronary artery atherosclerosis	50	heart-muscle	smooth muscle cells	0.0	0.0174302525025511	0.709039410676751	0.0348605050051022	0.869682772495604
HP:0001696	Situs inversus totalis	103	heart-muscle	cardiomyocytes	1.0	0.289461837739883	0.254842898118395	0.8010196876717449	0.845198269460154
HP:0001696	Situs inversus totalis	103	heart-muscle	endothelial cells	1.0	0.0111770055569072	0.514967618354288	0.11177005556907199	0.858279363923813
HP:0001696	Situs inversus totalis	103	heart-muscle	fibroblasts	1.0	0.755173288061201	0.422599134730077	0.8010196876717449	0.845198269460154
HP:0001696	Situs inversus totalis	103	heart-muscle	mixed immune cells	1.0	0.7486374514206301	0.8602836955967851	0.8010196876717449	0.8602836955967851
HP:0001696	Situs inversus totalis	103	heart-muscle	smooth muscle cells	1.0	0.194299259630007	0.7808949218628791	0.8010196876717449	0.8602836955967851
HP:0001698	Pericardial effusion	34	heart-muscle	cardiomyocytes	1.0	1.24309160895321e-06	0.0279733147915591	2.48618321790642e-06	0.0699332869788978
HP:0001698	Pericardial effusion	34	heart-muscle	endothelial cells	1.0	1.6358157865554002e-09	0.0197445722086304	1.6358157865553998e-08	0.0699332869788978
HP:0001698	Pericardial effusion	34	heart-muscle	fibroblasts	1.0	0.0131356243223466	0.436104877565725	0.0164195304029333	0.579740968587349
HP:0001698	Pericardial effusion	34	heart-muscle	mixed immune cells	1.0	1.93443335618781e-08	0.00033415372019319703	6.4481111872927e-08	0.0033415372019319697
HP:0001698	Pericardial effusion	34	heart-muscle	smooth muscle cells	1.0	7.61978446485742e-09	0.0549065489098017	3.80989223242871e-08	0.10981309781960301
HP:0001701	Pericarditis	34	heart-muscle	cardiomyocytes	1.0	0.0657730884234722	0.9998845768447631	0.328865442117361	0.999986064165373
HP:0001701	Pericarditis	34	heart-muscle	endothelial cells	1.0	0.294843596522736	0.818914525370952	0.589687193045472	0.999986064165373
HP:0001701	Pericarditis	34	heart-muscle	fibroblasts	1.0	0.9530581277253829	0.9008593636862341	0.9663485856801709	0.999986064165373
HP:0001701	Pericarditis	34	heart-muscle	mixed immune cells	1.0	4.92088827795277e-09	0.0301197067029559	4.920888277952769e-08	0.30119706702955895
HP:0001701	Pericarditis	34	heart-muscle	smooth muscle cells	1.0	0.18895124365592103	0.8075229477103001	0.472378109139803	0.999986064165373
HP:0001702	Abnormal tricuspid valve morphology	39	heart-muscle	cardiomyocytes	1.0	4.18514577831225e-06	0.20283964625940698	1.3950485927707501e-05	0.499719777605462
HP:0001702	Abnormal tricuspid valve morphology	39	heart-muscle	endothelial cells	1.0	0.000904155394264547	0.251164145561872	0.00180831078852909	0.499719777605462
HP:0001702	Abnormal tricuspid valve morphology	39	heart-muscle	fibroblasts	1.0	2.5002233600073897e-10	0.025068030477044	1.7718744333759301e-09	0.25068030477044
HP:0001702	Abnormal tricuspid valve morphology	39	heart-muscle	mixed immune cells	1.0	0.0013925808989019698	0.11452959821445899	0.00232096816483662	0.38176532738153
HP:0001702	Abnormal tricuspid valve morphology	39	heart-muscle	smooth muscle cells	1.0	3.54374886675185e-10	0.0707355538124661	1.7718744333759301e-09	0.353677769062331
HP:0001712	Left ventricular hypertrophy	83	heart-muscle	cardiomyocytes	0.0	1.3312263921701402e-47	1.2194663246716e-09	6.656131960850701e-47	1.2194663246716002e-08
HP:0001712	Left ventricular hypertrophy	83	heart-muscle	endothelial cells	1.0	8.74843406913273e-34	4.5551226350140994e-05	1.74968681382655e-33	5.06124737223789e-05
HP:0001712	Left ventricular hypertrophy	83	heart-muscle	fibroblasts	1.0	2.5175474215753996e-69	5.573237847893479e-07	2.5175474215753994e-68	1.1146475695786999e-06
HP:0001712	Left ventricular hypertrophy	83	heart-muscle	mixed immune cells	1.0	3.71638462912359e-05	7.079194014168559e-06	4.64548078640449e-05	8.848992517710699e-06
HP:0001712	Left ventricular hypertrophy	83	heart-muscle	smooth muscle cells	1.4064199999999998e-10	4.71575394399427e-47	1.22002757629896e-06	1.5719179813314199e-46	1.7428965375699402e-06
HP:0001718	Mitral stenosis	21	heart-muscle	cardiomyocytes	1.0	0.000138539322118426	0.0259961089065544	0.0006926966105921299	0.0678874457550798
HP:0001718	Mitral stenosis	21	heart-muscle	endothelial cells	1.0	9.080996877218109e-05	0.0271549783020319	0.0006926966105921299	0.0678874457550798
HP:0001718	Mitral stenosis	21	heart-muscle	fibroblasts	1.0	0.0109306875711059	0.00640560684838425	0.0218613751422118	0.0640560684838425
HP:0001718	Mitral stenosis	21	heart-muscle	mixed immune cells	1.0	0.28800687771119204	0.514531628278113	0.36000859713899	0.514531628278113
HP:0001718	Mitral stenosis	21	heart-muscle	smooth muscle cells	1.0	0.000364028158460734	0.0195009760404963	0.00121342719486911	0.0678874457550798
HP:0001719	Double outlet right ventricle	83	heart-muscle	cardiomyocytes	4.1503e-06	0.345974826351424	0.7254981431624109	0.8713136126083779	0.939206414041428
HP:0001719	Double outlet right ventricle	83	heart-muscle	endothelial cells	1.0	0.046920805189995	0.5907297186466	0.46920805189994996	0.939206414041428
HP:0001719	Double outlet right ventricle	83	heart-muscle	fibroblasts	1.0	0.8515519904583879	0.939206414041428	0.994473564690269	0.939206414041428
HP:0001719	Double outlet right ventricle	83	heart-muscle	mixed immune cells	1.0	0.22342370909927398	0.8888174091864771	0.8713136126083779	0.939206414041428
HP:0001719	Double outlet right ventricle	83	heart-muscle	smooth muscle cells	1.0	0.963175794214021	0.8227560865940121	0.994473564690269	0.939206414041428
HP:0001723	Restrictive cardiomyopathy	20	heart-muscle	cardiomyocytes	0.0	0.461459771708751	0.022988657513253	0.9999999654112459	0.11278944755304901
HP:0001723	Restrictive cardiomyopathy	20	heart-muscle	endothelial cells	1.0	0.579699188188405	0.10220373473288	0.9999999654112459	0.1277546684161
HP:0001723	Restrictive cardiomyopathy	20	heart-muscle	fibroblasts	1.0	0.8070486894526758	0.09084129245530599	0.9999999654112459	0.1277546684161
HP:0001723	Restrictive cardiomyopathy	20	heart-muscle	mixed immune cells	1.0	0.0110059642227287	0.053553812812128	0.110059642227287	0.11278944755304901
HP:0001723	Restrictive cardiomyopathy	20	heart-muscle	smooth muscle cells	1.0	0.8916996417233031	0.17155359768133402	0.9999999654112459	0.19061510853481603
HP:0002623	Overriding aorta	26	heart-muscle	cardiomyocytes	0.00019429	0.00043661560868944	0.24301862635233104	0.0021830780434472	0.715423190325172
HP:0002623	Overriding aorta	26	heart-muscle	endothelial cells	1.0	0.0586024923193398	0.261906064137994	0.0769811400680491	0.715423190325172
HP:0002623	Overriding aorta	26	heart-muscle	fibroblasts	1.0	0.00030759339841251803	0.22914713694378197	0.0021830780434472	0.715423190325172
HP:0002623	Overriding aorta	26	heart-muscle	mixed immune cells	1.0	0.0245411298753171	0.605232094637448	0.0409018831255285	0.7565401182968101
HP:0002623	Overriding aorta	26	heart-muscle	smooth muscle cells	1.0	0.21209398033909696	0.7809182088689051	0.23565997815455203	0.867686898743228
HP:0004306	Abnormal endocardium morphology	58	heart-muscle	cardiomyocytes	1.0	6.860582624968989e-09	0.0408142902035935	6.86058262496899e-08	0.20407145101796698
HP:0004306	Abnormal endocardium morphology	58	heart-muscle	endothelial cells	1.0	0.000108792473481222	0.33567462297538103	0.00036264157827073997	0.47655328897990207
HP:0004306	Abnormal endocardium morphology	58	heart-muscle	fibroblasts	1.0	0.0646538722626781	0.0713703251452491	0.10775645377113	0.23790108381749697
HP:0004306	Abnormal endocardium morphology	58	heart-muscle	mixed immune cells	1.0	1.5328778562965e-05	0.0288590790025688	7.6643892814825e-05	0.20407145101796698
HP:0004306	Abnormal endocardium morphology	58	heart-muscle	smooth muscle cells	1.0	0.0511206848272029	0.38124263118392204	0.10224136965440599	0.47655328897990207
HP:0004381	Supravalvular aortic stenosis	27	heart-muscle	cardiomyocytes	1.0	0.0199952609213493	0.267220924617588	0.19995260921349303	0.7947322556663481
HP:0004381	Supravalvular aortic stenosis	27	heart-muscle	endothelial cells	1.0	0.23094258291158395	0.436772765973346	0.39880683860593497	0.7947322556663481
HP:0004381	Supravalvular aortic stenosis	27	heart-muscle	fibroblasts	1.0	0.7206794903724121	0.325217657657797	0.7206794903724121	0.7947322556663481
HP:0004381	Supravalvular aortic stenosis	27	heart-muscle	mixed immune cells	1.0	0.152661599393465	0.8691496979323331	0.381653998483663	0.8753510195960171
HP:0004381	Supravalvular aortic stenosis	27	heart-muscle	smooth muscle cells	3.33461e-08	0.371457318564285	0.8753510195960171	0.530653312234693	0.8753510195960171
HP:0004383	Hypoplastic left heart	34	heart-muscle	cardiomyocytes	2.22073e-09	5.42175947180571e-07	0.0493287566211022	1.8072531572685699e-06	0.164429188737007
HP:0004383	Hypoplastic left heart	34	heart-muscle	endothelial cells	1.0	5.8576814409738296e-09	0.00869134468989377	2.92884072048692e-08	0.0869134468989377
HP:0004383	Hypoplastic left heart	34	heart-muscle	fibroblasts	1.0	7.60708788697687e-11	0.0243799020486393	7.60708788697687e-10	0.12189951024319699
HP:0004383	Hypoplastic left heart	34	heart-muscle	mixed immune cells	1.0	0.34418665198785997	0.181195135839434	0.382429613319844	0.30199189306572305
HP:0004383	Hypoplastic left heart	34	heart-muscle	smooth muscle cells	1.0	8.880148801251871e-05	0.18021297398598	0.000177602976025037	0.30199189306572305
HP:0004751	Paroxysmal ventricular tachycardia	24	heart-muscle	cardiomyocytes	1.0	4.089570396544939e-21	0.00016878152770015702	4.0895703965449395e-20	0.00168781527700157
HP:0004751	Paroxysmal ventricular tachycardia	24	heart-muscle	endothelial cells	1.0	0.000183222807033818	0.187989910425816	0.000229028508792273	0.208877678250907
HP:0004751	Paroxysmal ventricular tachycardia	24	heart-muscle	fibroblasts	1.0	8.701391343265749e-21	0.0787645121585008	4.3506956716328794e-20	0.11252073165500098
HP:0004751	Paroxysmal ventricular tachycardia	24	heart-muscle	mixed immune cells	1.0	8.3639704774094e-07	0.0508482019350727	1.39399507956823e-06	0.0847470032251212
HP:0004751	Paroxysmal ventricular tachycardia	24	heart-muscle	smooth muscle cells	1.0	1.88148441341634e-08	0.16314012163670802	3.76296882683268e-08	0.20392515204588502
HP:0005180	Tricuspid regurgitation	57	heart-muscle	cardiomyocytes	1.0	1.62359719315795e-97	1.40422952774227e-07	8.117985965789748e-97	1.4042295277422701e-06
HP:0005180	Tricuspid regurgitation	57	heart-muscle	endothelial cells	1.0	6.28894148525443e-43	1.04801077095466e-05	1.57223537131361e-42	1.79840267657618e-05
HP:0005180	Tricuspid regurgitation	57	heart-muscle	fibroblasts	1.0	2.0242696325912896e-104	1.07904160594571e-05	2.0242696325912893e-103	1.79840267657618e-05
HP:0005180	Tricuspid regurgitation	57	heart-muscle	mixed immune cells	1.0	1.12852430444983e-10	0.000601427068066919	1.12852430444983e-10	0.000601427068066919
HP:0005180	Tricuspid regurgitation	57	heart-muscle	smooth muscle cells	1.0	5.829573639210819e-54	5.2596347828980105e-05	1.9431912130702694e-53	7.51376397556859e-05
HP:0006695	Atrioventricular canal defect	52	heart-muscle	cardiomyocytes	1.0	6.33153219042657e-19	0.0036866396312434	6.331532190426569e-18	0.0269166127697504
HP:0006695	Atrioventricular canal defect	52	heart-muscle	endothelial cells	1.0	3.17419673141872e-05	0.0479474793956637	5.2903278856978705e-05	0.0879341645306074
HP:0006695	Atrioventricular canal defect	52	heart-muscle	fibroblasts	1.0	7.96920595991629e-15	0.00538332255395007	3.98460297995815e-14	0.0269166127697504
HP:0006695	Atrioventricular canal defect	52	heart-muscle	mixed immune cells	1.0	0.0369895009238401	0.274618829162045	0.0410994454709335	0.274618829162045
HP:0006695	Atrioventricular canal defect	52	heart-muscle	smooth muscle cells	1.0	1.6765081650879298e-08	0.053617616899641	4.19127041271983e-08	0.0879341645306074
HP:0010444	Pulmonary insufficiency	22	heart-muscle	cardiomyocytes	1.0	0.0075097116100716595	0.47536506355800895	0.0250323720335722	0.866733148437998
HP:0010444	Pulmonary insufficiency	22	heart-muscle	endothelial cells	1.0	0.0008226070483934191	0.626259351745117	0.0041130352419671	0.866733148437998
HP:0010444	Pulmonary insufficiency	22	heart-muscle	fibroblasts	1.0	0.294812360084103	0.343672739732419	0.32756928898233695	0.866733148437998
HP:0010444	Pulmonary insufficiency	22	heart-muscle	mixed immune cells	1.0	0.0166830154802934	0.999961553189226	0.027805025800488995	0.999961553189226
HP:0010444	Pulmonary insufficiency	22	heart-muscle	smooth muscle cells	1.0	5.9714936451116797e-05	0.9172912898834871	0.0005971493645111679	0.999961553189226
HP:0011103	Abnormal left ventricular outflow tract morphology	23	heart-muscle	cardiomyocytes	1.0	0.0090992050854339	0.0184058487742088	0.0227480127135848	0.0838679123960867
HP:0011103	Abnormal left ventricular outflow tract morphology	23	heart-muscle	endothelial cells	1.0	0.0141558304461867	0.025160373718826002	0.0283116608923734	0.0838679123960867
HP:0011103	Abnormal left ventricular outflow tract morphology	23	heart-muscle	fibroblasts	1.0	0.00226888959700606	0.11899999308402	0.0097685262804324	0.145494188460488
HP:0011103	Abnormal left ventricular outflow tract morphology	23	heart-muscle	mixed immune cells	1.0	0.00293055788412972	0.0882856464138807	0.0097685262804324	0.13743776627155
HP:0011103	Abnormal left ventricular outflow tract morphology	23	heart-muscle	smooth muscle cells	1.0	0.00011357275934298999	0.145494188460488	0.0011357275934299	0.145494188460488
HP:0011539	Atrial situs ambiguous	46	heart-muscle	cardiomyocytes	1.0	0.49409020943615006	0.796543975995737	0.9942742973148749	0.9912380909123041
HP:0011539	Atrial situs ambiguous	46	heart-muscle	endothelial cells	1.0	0.202862584889557	0.855373097869042	0.9942742973148749	0.9912380909123041
HP:0011539	Atrial situs ambiguous	46	heart-muscle	fibroblasts	1.0	0.7263598508519571	0.9912380909123041	0.9942742973148749	0.9912380909123041
HP:0011539	Atrial situs ambiguous	46	heart-muscle	mixed immune cells	1.0	0.780347336273583	0.9388693134930691	0.9942742973148749	0.9912380909123041
HP:0011539	Atrial situs ambiguous	46	heart-muscle	smooth muscle cells	1.0	0.724774686685835	0.897731570613427	0.9942742973148749	0.9912380909123041
HP:0000003	Multicystic kidney dysplasia	108	kidney	b-cells	1.0	0.9272606408680228	0.903240055047435	0.998588382473255	0.999231583658499
HP:0000003	Multicystic kidney dysplasia	108	kidney	collecting duct cells	1.0	2.2172133759194198e-10	0.30202736090095395	3.10409872628719e-09	0.999231583658499
HP:0000003	Multicystic kidney dysplasia	108	kidney	distal tubular cells	1.0	0.660150967234056	0.625585243310174	0.998588382473255	0.999231583658499
HP:0000003	Multicystic kidney dysplasia	108	kidney	macrophages	1.0	0.5885873388417281	0.999231583658499	0.998588382473255	0.999231583658499
HP:0000003	Multicystic kidney dysplasia	108	kidney	proximal tubular cells	1.0	0.0440448265515614	0.425147232927788	0.30831378586093	0.999231583658499
HP:0000003	Multicystic kidney dysplasia	108	kidney	t-cells	1.0	0.999313525803635	0.9885864931412809	0.999313525803635	0.999231583658499
HP:0000075	Renal duplication	35	kidney	b-cells	1.0	0.0460983576297756	0.216586907442647	0.6049141770732729	0.929100434421702
HP:0000075	Renal duplication	35	kidney	collecting duct cells	1.0	0.888811069252045	0.893056982264565	0.888811069252045	0.929100434421702
HP:0000075	Renal duplication	35	kidney	distal tubular cells	1.0	0.7828415442234671	0.75306780950208	0.8758581212080891	0.929100434421702
HP:0000075	Renal duplication	35	kidney	macrophages	1.0	0.345574420554853	0.929100434421702	0.751446294031625	0.929100434421702
HP:0000075	Renal duplication	35	kidney	proximal tubular cells	1.0	0.215384499360059	0.40679392151350297	0.751446294031625	0.929100434421702
HP:0000075	Renal duplication	35	kidney	t-cells	1.0	0.0864163110104676	0.9285990055371891	0.6049141770732729	0.929100434421702
HP:0000081	Duplicated collecting system	21	kidney	b-cells	1.0	0.9801322206125891	0.9221546863657671	0.982601148713716	0.9988520505971709
HP:0000081	Duplicated collecting system	21	kidney	collecting duct cells	1.0	0.301190764239233	0.3528401252574179	0.982601148713716	0.9988520505971709
HP:0000081	Duplicated collecting system	21	kidney	distal tubular cells	1.0	0.9599989447948721	0.980233660867992	0.982601148713716	0.9988520505971709
HP:0000081	Duplicated collecting system	21	kidney	macrophages	1.0	0.9601068415026469	0.9983374398289351	0.982601148713716	0.9988520505971709
HP:0000081	Duplicated collecting system	21	kidney	proximal tubular cells	1.0	0.5473603056698879	0.937243466163228	0.982601148713716	0.9988520505971709
HP:0000081	Duplicated collecting system	21	kidney	t-cells	1.0	0.7738512871691801	0.8971902569109409	0.982601148713716	0.9988520505971709
HP:0000085	Horseshoe kidney	95	kidney	b-cells	1.0	1.8102889863918801e-06	0.055736919012899	2.5344045809486302e-06	0.168846113061561
HP:0000085	Horseshoe kidney	95	kidney	collecting duct cells	1.0	3.0082914981009103e-22	0.246248209673621	8.42321619468255e-22	0.29809378364128697
HP:0000085	Horseshoe kidney	95	kidney	distal tubular cells	1.0	3.01408415115205e-30	0.32723647411274703	2.1098589058064297e-29	0.3524085105829579
HP:0000085	Horseshoe kidney	95	kidney	macrophages	1.0	0.9761251603365458	0.11749310316682499	0.9986043422383579	0.23498620633364997
HP:0000085	Horseshoe kidney	95	kidney	proximal tubular cells	1.0	7.56937900060098e-36	0.0440949343170067	1.05971306008414e-34	0.168846113061561
HP:0000085	Horseshoe kidney	95	kidney	t-cells	1.0	0.9986043422383579	0.0259875518045341	0.9986043422383579	0.168846113061561
HP:0000089	Renal hypoplasia	115	kidney	b-cells	1.0	1.22771090963629e-07	0.21252753753956896	1.71879527349081e-06	0.9991986480844399
HP:0000089	Renal hypoplasia	115	kidney	collecting duct cells	4.82077e-06	0.488352929947025	0.407541436592193	0.98906849065256	0.9991986480844399
HP:0000089	Renal hypoplasia	115	kidney	distal tubular cells	1.0	0.8779973348303249	0.543247057378452	0.98906849065256	0.9991986480844399
HP:0000089	Renal hypoplasia	115	kidney	macrophages	1.0	0.933651747808273	0.9991986480844399	0.98906849065256	0.9991986480844399
HP:0000089	Renal hypoplasia	115	kidney	proximal tubular cells	1.0	0.123495139848601	0.394955138170941	0.864465978940207	0.9991986480844399
HP:0000089	Renal hypoplasia	115	kidney	t-cells	1.0	0.948073197574838	0.9930125885950251	0.98906849065256	0.9991986480844399
HP:0000090	Nephronophthisis	34	kidney	b-cells	1.0	0.97141094238445	0.9836567212250671	0.97141094238445	0.9836567212250671
HP:0000090	Nephronophthisis	34	kidney	collecting duct cells	6.31384e-13	0.0137379039443547	0.780299976210252	0.192330655220966	0.9836567212250671
HP:0000090	Nephronophthisis	34	kidney	distal tubular cells	1.0	0.237246317640316	0.9501377373020451	0.97141094238445	0.9836567212250671
HP:0000090	Nephronophthisis	34	kidney	macrophages	1.0	0.8836124885196279	0.97784879901024	0.97141094238445	0.9836567212250671
HP:0000090	Nephronophthisis	34	kidney	proximal tubular cells	1.0	0.144737984444715	0.132301495022245	0.97141094238445	0.9836567212250671
HP:0000090	Nephronophthisis	34	kidney	t-cells	1.0	0.908455720684137	0.766078628264768	0.97141094238445	0.9836567212250671
HP:0000097	Focal segmental glomerulosclerosis	56	kidney	b-cells	1.15222e-09	0.9846237327564642	0.563311709661066	0.993332311209104	0.7886363935254921
HP:0000097	Focal segmental glomerulosclerosis	56	kidney	collecting duct cells	1.0	0.0109372690609892	0.00163233323820318	0.0306243533707698	0.0228526653348445
HP:0000097	Focal segmental glomerulosclerosis	56	kidney	distal tubular cells	1.0	0.125107950759798	0.817227657987662	0.218938913829647	0.9226691485623599
HP:0000097	Focal segmental glomerulosclerosis	56	kidney	macrophages	0.0	0.9906913198371179	0.34114784283883504	0.993332311209104	0.6822956856776701
HP:0000097	Focal segmental glomerulosclerosis	56	kidney	proximal tubular cells	0.0	5.391464426144531e-08	0.0120752460173109	7.548050196602341e-07	0.0845267221211763
HP:0000097	Focal segmental glomerulosclerosis	56	kidney	t-cells	0.000182065	0.35867936321744603	0.9226691485623599	0.557945676116027	0.9226691485623599
HP:0000100	Nephrotic syndrome	124	kidney	b-cells	0.0	0.9994374019752841	0.9525250348266591	0.9994374019752841	0.999316087586869
HP:0000100	Nephrotic syndrome	124	kidney	collecting duct cells	5.60244e-06	5.502583879788771e-09	0.24802811225924898	7.70361743170428e-08	0.999316087586869
HP:0000100	Nephrotic syndrome	124	kidney	distal tubular cells	1.0	0.9684967206860401	0.958894184524465	0.9994374019752841	0.999316087586869
HP:0000100	Nephrotic syndrome	124	kidney	macrophages	1.0	0.00135776033529496	0.957298217082772	0.00950432234706472	0.999316087586869
HP:0000100	Nephrotic syndrome	124	kidney	proximal tubular cells	0.0	0.4403875909283621	0.5865820880392679	0.9994374019752841	0.999316087586869
HP:0000100	Nephrotic syndrome	124	kidney	t-cells	1.0	0.19927195264486602	0.684457212999013	0.929935779009375	0.999316087586869
HP:0000103	Polyuria	32	kidney	b-cells	1.0	0.0399035319842973	0.44748136909715897	0.186216482593387	0.522061597280019
HP:0000103	Polyuria	32	kidney	collecting duct cells	0.0	0.32155571343464195	6.5322206398619694e-06	0.500197776453888	9.145108895806759e-05
HP:0000103	Polyuria	32	kidney	distal tubular cells	0.000648912	0.00027758211364537004	0.000216329570435228	0.0038861495910351798	0.0015143069930466
HP:0000103	Polyuria	32	kidney	macrophages	1.0	0.9409124158328621	0.7427074844209829	0.996030090272346	0.7427074844209829
HP:0000103	Polyuria	32	kidney	proximal tubular cells	2.23017e-11	0.0356264970901249	0.00410312025816229	0.186216482593387	0.0191478945380907
HP:0000103	Polyuria	32	kidney	t-cells	1.0	0.6647337746385079	0.6631678036039871	0.8460248040853741	0.714180711573524
HP:0000105	Enlarged kidney	31	kidney	b-cells	1.0	0.9218937151929191	0.9059343633403442	0.984286916674443	0.955999299369756
HP:0000105	Enlarged kidney	31	kidney	collecting duct cells	1.0	0.912406075249978	0.267700576683772	0.984286916674443	0.6028366869091579
HP:0000105	Enlarged kidney	31	kidney	distal tubular cells	1.0	0.983314875128388	0.955999299369756	0.984286916674443	0.955999299369756
HP:0000105	Enlarged kidney	31	kidney	macrophages	1.0	0.984286916674443	0.9320125965128789	0.984286916674443	0.955999299369756
HP:0000105	Enlarged kidney	31	kidney	proximal tubular cells	7.77294e-05	0.0029089451090501	0.110013156809462	0.0407252315267014	0.488967919238616
HP:0000105	Enlarged kidney	31	kidney	t-cells	1.0	0.442814324804609	0.93026611491699	0.885628649609218	0.955999299369756
HP:0000110	Renal dysplasia	70	kidney	b-cells	1.0	0.0334322208240119	0.8028829680847671	0.234025545768083	0.92332439337448
HP:0000110	Renal dysplasia	70	kidney	collecting duct cells	4.2184799999999996e-05	3.29699945455455e-11	0.25538304013721996	4.6157992363763705e-10	0.7150725123842159
HP:0000110	Renal dysplasia	70	kidney	distal tubular cells	1.0	0.17955516930402302	0.8903962897718921	0.837924123418774	0.92332439337448
HP:0000110	Renal dysplasia	70	kidney	macrophages	1.0	0.709725080095109	0.92332439337448	0.9199111252337191	0.92332439337448
HP:0000110	Renal dysplasia	70	kidney	proximal tubular cells	1.0	0.263091466672247	0.149689368195524	0.91285427516222	0.7150725123842159
HP:0000110	Renal dysplasia	70	kidney	t-cells	1.0	0.9451455176672171	0.897252076824957	0.9451455176672171	0.92332439337448
HP:0000112	Nephropathy	94	kidney	b-cells	1.88684e-09	0.399319544012036	0.230349111778139	0.6211637351298339	0.670605003783696
HP:0000112	Nephropathy	94	kidney	collecting duct cells	0.0	0.10628743600801001	0.00219916680972127	0.372006026028035	0.0307883353360978
HP:0000112	Nephropathy	94	kidney	distal tubular cells	0.0	2.87038166580168e-07	0.7975452490179591	4.018534332122351e-06	0.9795054401054409
HP:0000112	Nephropathy	94	kidney	macrophages	0.0	0.9277309421501819	0.22003399323882603	0.9912943076286229	0.670605003783696
HP:0000112	Nephropathy	94	kidney	proximal tubular cells	0.0	4.917576923040361e-06	0.183461166564448	3.4423038461282504e-05	0.670605003783696
HP:0000112	Nephropathy	94	kidney	t-cells	1.0	0.8918101553676601	0.797250056730108	0.9912943076286229	0.9795054401054409
HP:0000113	Polycystic kidney dysplasia	44	kidney	b-cells	1.0	0.00105377408121539	0.518773333989056	0.00587959276683007	0.8248046381226991
HP:0000113	Polycystic kidney dysplasia	44	kidney	collecting duct cells	0.0	1.5034379207258498e-06	0.0787104449883964	2.1048130890161898e-05	0.8248046381226991
HP:0000113	Polycystic kidney dysplasia	44	kidney	distal tubular cells	1.0	0.999785053157128	0.868957042126642	0.999785053157128	0.868957042126642
HP:0000113	Polycystic kidney dysplasia	44	kidney	macrophages	1.0	0.935072452704198	0.7658900211139351	0.999785053157128	0.8248046381226991
HP:0000113	Polycystic kidney dysplasia	44	kidney	proximal tubular cells	2.92988e-13	0.0012599127357493	0.18551350722488397	0.00587959276683007	0.8248046381226991
HP:0000113	Polycystic kidney dysplasia	44	kidney	t-cells	1.0	0.9159244235724642	0.6845637529498461	0.999785053157128	0.8248046381226991
HP:0000114	Proximal tubulopathy	45	kidney	b-cells	1.0	1.3091570200770699e-62	0.000560328506630303	6.109399427026329e-62	0.000560328506630303
HP:0000114	Proximal tubulopathy	45	kidney	collecting duct cells	1.0	9.684549015435839e-18	1.74687518563603e-05	1.0429514324315499e-17	2.0380210499087e-05
HP:0000114	Proximal tubulopathy	45	kidney	distal tubular cells	1.0	8.32899838689541e-46	3.01687079005095e-06	2.33211954833071e-45	4.2236191060713305e-06
HP:0000114	Proximal tubulopathy	45	kidney	macrophages	1.0	1.1094255506864299e-18	2.8153932582525397e-05	1.29432980913417e-18	3.03196197042581e-05
HP:0000114	Proximal tubulopathy	45	kidney	proximal tubular cells	0.0	4.1933945379044493e-81	1.4623429851427601e-16	5.87075235306623e-80	1.25936646078619e-15
HP:0000114	Proximal tubulopathy	45	kidney	t-cells	1.0	3.9717093429923793e-19	1.3121796782103399e-05	5.05490280017212e-19	1.6700468631768e-05
HP:0000121	Nephrocalcinosis	86	kidney	b-cells	1.0	0.31318365104707396	0.0875841061218662	0.31318365104707396	0.10218145714217698
HP:0000121	Nephrocalcinosis	86	kidney	collecting duct cells	6.309339999999999e-06	0.00361647971038822	0.000314618433735833	0.00562563510504834	0.00220232903615083
HP:0000121	Nephrocalcinosis	86	kidney	distal tubular cells	1.0	3.6544208363168896e-07	0.00132790226370751	1.27904729271091e-06	0.0037181263383810298
HP:0000121	Nephrocalcinosis	86	kidney	macrophages	1.0	0.152018287841816	0.19595294880822897	0.16371200229118602	0.211026252562708
HP:0000121	Nephrocalcinosis	86	kidney	proximal tubular cells	4.7739599999999997e-14	5.59202108212536e-15	0.000284263735062972	7.8288295149755e-14	0.00220232903615083
HP:0000121	Nephrocalcinosis	86	kidney	t-cells	1.0	0.0389716271243307	0.7550640632354079	0.0496002527036936	0.7550640632354079
HP:0000122	Unilateral renal agenesis	64	kidney	b-cells	1.0	0.9845238671810709	0.733812362722574	0.997269023379396	0.810856786235567
HP:0000122	Unilateral renal agenesis	64	kidney	collecting duct cells	1.0	0.620105214410073	0.71734515724096	0.997269023379396	0.810856786235567
HP:0000122	Unilateral renal agenesis	64	kidney	distal tubular cells	1.0	0.0716135178327881	0.9584776710653541	0.9883158635994419	0.9584776710653541
HP:0000122	Unilateral renal agenesis	64	kidney	macrophages	1.0	0.94204866583814	0.66118637652579	0.997269023379396	0.810856786235567
HP:0000122	Unilateral renal agenesis	64	kidney	proximal tubular cells	1.0	0.178920835273293	0.0982882443442724	0.9883158635994419	0.810856786235567
HP:0000122	Unilateral renal agenesis	64	kidney	t-cells	1.0	0.835508832880317	0.7060879245368001	0.997269023379396	0.810856786235567
HP:0000125	Pelvic kidney	32	kidney	b-cells	1.0	1.92392994443635e-13	0.0148286873249931	2.69350192221089e-12	0.20760162254990303
HP:0000125	Pelvic kidney	32	kidney	collecting duct cells	1.0	0.9243571418535771	0.9349641905848199	0.9410187061520631	0.9349641905848199
HP:0000125	Pelvic kidney	32	kidney	distal tubular cells	1.0	3.0016805498532104e-05	0.48246928656244203	0.000210117638489725	0.9349641905848199
HP:0000125	Pelvic kidney	32	kidney	macrophages	1.0	0.008251116154308891	0.329259333080876	0.0231031252320649	0.9349641905848199
HP:0000125	Pelvic kidney	32	kidney	proximal tubular cells	1.0	0.000177862841241633	0.36877177618161106	0.000830026592460954	0.9349641905848199
HP:0000125	Pelvic kidney	32	kidney	t-cells	1.0	0.00142754821280294	0.48157073630369	0.00499641874481029	0.9349641905848199
HP:0000126	Hydronephrosis	209	kidney	b-cells	1.0	0.488171091940488	0.983058259723687	0.759377254129648	0.99780486281817
HP:0000126	Hydronephrosis	209	kidney	collecting duct cells	1.0	4.720971925180879e-84	0.76720884508964	6.609360695253227e-83	0.99780486281817
HP:0000126	Hydronephrosis	209	kidney	distal tubular cells	1.0	0.833293206063365	0.99780486281817	0.992079330926511	0.99780486281817
HP:0000126	Hydronephrosis	209	kidney	macrophages	1.0	0.992079330926511	0.9948719797956871	0.992079330926511	0.99780486281817
HP:0000126	Hydronephrosis	209	kidney	proximal tubular cells	1.0	5.17996939925232e-08	0.506652831582001	3.6259785794766204e-07	0.99780486281817
HP:0000126	Hydronephrosis	209	kidney	t-cells	1.0	0.27643616123292997	0.7863910022024241	0.6748159531614999	0.99780486281817
HP:0000787	Nephrolithiasis	118	kidney	b-cells	1.0	0.7532420378001929	0.17950660693374998	0.811183733015593	0.20942437475604198
HP:0000787	Nephrolithiasis	118	kidney	collecting duct cells	3.4493800000000003e-09	0.9819985824139941	0.080936061589802	0.9819985824139941	0.103009532932475
HP:0000787	Nephrolithiasis	118	kidney	distal tubular cells	1.0	0.36802084698552795	0.0334694999904924	0.429357654816449	0.0468572999866894
HP:0000787	Nephrolithiasis	118	kidney	macrophages	1.0	0.0494979214619903	0.353250645282989	0.0692970900467864	0.380423771843219
HP:0000787	Nephrolithiasis	118	kidney	proximal tubular cells	2.01672e-12	7.739776782644158e-29	1.4915434946609198e-05	1.08356874957018e-27	9.842728729009399e-05
HP:0000787	Nephrolithiasis	118	kidney	t-cells	1.0	0.000866496619659721	0.620416124899194	0.00134788363058179	0.620416124899194
HP:0000790	Hematuria	145	kidney	b-cells	1.0	5.60465509394098e-05	0.8580084854225529	9.808146414396709e-05	0.99820983601783
HP:0000790	Hematuria	145	kidney	collecting duct cells	1.0	6.26626528142974e-17	0.5553036936979828	4.3863856970008206e-16	0.7813166669609
HP:0000790	Hematuria	145	kidney	distal tubular cells	1.0	0.9862788579980841	0.927295352231131	0.9862788579980841	0.99820983601783
HP:0000790	Hematuria	145	kidney	macrophages	1.0	2.26741332604337e-09	0.695464205008011	6.34875731292144e-09	0.8851362609192871
HP:0000790	Hematuria	145	kidney	proximal tubular cells	1.83147e-05	5.42838428360474e-19	0.225583252088953	7.59973799704664e-18	0.7813166669609
HP:0000790	Hematuria	145	kidney	t-cells	1.0	0.0013668427172281099	0.99820983601783	0.00173961800374487	0.99820983601783
HP:0001919	Acute kidney injury	34	kidney	b-cells	1.0	0.43020347695991595	0.44942458610054503	0.6022848677438821	0.57199492776433
HP:0001919	Acute kidney injury	34	kidney	collecting duct cells	4.45642e-09	0.637402941163065	0.19522421895614603	0.7436367646902429	0.305142166778151
HP:0001919	Acute kidney injury	34	kidney	distal tubular cells	1.11022e-15	0.000827349518567118	0.6247098726915561	0.0032428200421985103	0.7217811876893779
HP:0001919	Acute kidney injury	34	kidney	macrophages	1.04094e-10	0.9968469395936509	0.7014516355028311	0.9968469395936509	0.7217811876893779
HP:0001919	Acute kidney injury	34	kidney	proximal tubular cells	0.0	4.165006065968139e-09	0.00199236449460607	5.8310084923554e-08	0.0205416336632268
HP:0001919	Acute kidney injury	34	kidney	t-cells	1.0	0.568207802124323	0.7217811876893779	0.7231735663400469	0.7217811876893779
HP:0001920	Renal artery stenosis	23	kidney	b-cells	1.0	0.872115883356437	0.9515107544518459	0.872115883356437	0.9515107544518459
HP:0001920	Renal artery stenosis	23	kidney	collecting duct cells	1.0	0.250513753156242	0.591348617676532	0.48223135705962894	0.9515107544518459
HP:0001920	Renal artery stenosis	23	kidney	distal tubular cells	1.0	0.14918394557468098	0.9041512864655942	0.45634545003594706	0.9515107544518459
HP:0001920	Renal artery stenosis	23	kidney	macrophages	1.0	0.00027897095055670097	0.259783265056881	0.00390559330779381	0.9515107544518459
HP:0001920	Renal artery stenosis	23	kidney	proximal tubular cells	1.0	0.00166440598546652	0.48416493959238893	0.0116508418982656	0.9515107544518459
HP:0001920	Renal artery stenosis	23	kidney	t-cells	1.0	0.00946671208663375	0.7807987658328199	0.0441779897376242	0.9515107544518459
HP:0001947	Renal tubular acidosis	48	kidney	b-cells	1.0	0.38587411261919397	0.45306728317864203	0.38587411261919397	0.45306728317864203
HP:0001947	Renal tubular acidosis	48	kidney	collecting duct cells	1.11022e-16	0.0218112280262516	0.0180782506034643	0.0330664196073525	0.02530955084485
HP:0001947	Renal tubular acidosis	48	kidney	distal tubular cells	1.6552500000000002e-06	4.08426981680283e-10	0.000534462035232638	5.71797774352396e-09	0.00154795383840145
HP:0001947	Renal tubular acidosis	48	kidney	macrophages	1.0	0.00895961079669167	0.0291087555526354	0.0209057585256139	0.0370475070669905
HP:0001947	Renal tubular acidosis	48	kidney	proximal tubular cells	1.11022e-16	6.908284770214731e-08	5.452023202007171e-05	4.83579933915031e-07	0.000763283248281004
HP:0001947	Renal tubular acidosis	48	kidney	t-cells	1.0	0.0111179167266579	0.10037170910209699	0.0211499476389635	0.10809260980225802
HP:0001967	Diffuse mesangial sclerosis	36	kidney	b-cells	1.0	0.9435189449918578	0.9556586052509279	0.9435189449918578	0.9844354006384499
HP:0001967	Diffuse mesangial sclerosis	36	kidney	collecting duct cells	1.0	0.000188244022963674	0.14268720153206602	0.00263541632149144	0.9844354006384499
HP:0001967	Diffuse mesangial sclerosis	36	kidney	distal tubular cells	1.0	0.9132444952554521	0.9440790215009549	0.9435189449918578	0.9844354006384499
HP:0001967	Diffuse mesangial sclerosis	36	kidney	macrophages	1.0	0.0175773365232358	0.9426258966457249	0.12304135566265101	0.9844354006384499
HP:0001967	Diffuse mesangial sclerosis	36	kidney	proximal tubular cells	1.0	0.14856007659816597	0.5567276941934529	0.6932803574581079	0.9844354006384499
HP:0001967	Diffuse mesangial sclerosis	36	kidney	t-cells	1.0	0.862213536405064	0.803217246863461	0.9435189449918578	0.9844354006384499
HP:0001970	Tubulointerstitial nephritis	24	kidney	b-cells	3.09504e-08	0.7550456423905079	0.63130679934174	0.9509673014110892	0.7831950603455029
HP:0001970	Tubulointerstitial nephritis	24	kidney	collecting duct cells	0.00018486599999999997	0.9509673014110892	0.373943056710445	0.9509673014110892	0.7601550584570721
HP:0001970	Tubulointerstitial nephritis	24	kidney	distal tubular cells	1.0	0.270315470807759	0.10406181123233199	0.9509673014110892	0.7601550584570721
HP:0001970	Tubulointerstitial nephritis	24	kidney	macrophages	0.0	0.900635751439359	0.7628391000656809	0.9509673014110892	0.7831950603455029
HP:0001970	Tubulointerstitial nephritis	24	kidney	proximal tubular cells	0.0	0.0016930772340056801	0.14308861666379502	0.0237030812760795	0.7601550584570721
HP:0001970	Tubulointerstitial nephritis	24	kidney	t-cells	0.0	0.9133613751666859	0.7831950603455029	0.9509673014110892	0.7831950603455029
HP:0002667	Nephroblastoma	44	kidney	b-cells	1.0	0.0720344931600993	0.6755158169111609	0.252120726060348	0.95428215825902
HP:0002667	Nephroblastoma	44	kidney	collecting duct cells	1.0	0.0399313904076931	0.9094226109052719	0.18634648856923397	0.95428215825902
HP:0002667	Nephroblastoma	44	kidney	distal tubular cells	1.0	0.9860382662478892	0.95428215825902	0.9987141804623821	0.95428215825902
HP:0002667	Nephroblastoma	44	kidney	macrophages	1.0	0.6137057460242479	0.849810349239745	0.9987141804623821	0.95428215825902
HP:0002667	Nephroblastoma	44	kidney	proximal tubular cells	1.0	0.000769928458651727	0.4527731211889339	0.0107789984211242	0.95428215825902
HP:0002667	Nephroblastoma	44	kidney	t-cells	0.0	0.685187663707104	0.928110446159644	0.9987141804623821	0.95428215825902
HP:0003774	Stage 5 chronic kidney disease	112	kidney	b-cells	1.0	0.0062219198946257	0.94943943465575	0.0290356261749199	0.9871614034056859
HP:0003774	Stage 5 chronic kidney disease	112	kidney	collecting duct cells	1.8707e-06	9.999350918556801e-14	0.0697919702309776	1.3999091285979498e-12	0.615349228363465
HP:0003774	Stage 5 chronic kidney disease	112	kidney	distal tubular cells	5.967520000000001e-09	0.7865252289599242	0.751952214973104	0.7865252289599242	0.9570300917839509
HP:0003774	Stage 5 chronic kidney disease	112	kidney	macrophages	1.0	0.7625297159861121	0.8724763132102679	0.7865252289599242	0.9871614034056859
HP:0003774	Stage 5 chronic kidney disease	112	kidney	proximal tubular cells	0.0	0.0033135872987768897	0.0879070326233521	0.0231951110914382	0.615349228363465
HP:0003774	Stage 5 chronic kidney disease	112	kidney	t-cells	1.0	0.661661164645328	0.9871614034056859	0.7865252289599242	0.9871614034056859
HP:0004719	Hyperechogenic kidneys	22	kidney	b-cells	1.0	0.99594868068087	0.74019714825277	0.998277300244395	0.7971353904260601
HP:0004719	Hyperechogenic kidneys	22	kidney	collecting duct cells	1.0	0.0215438069771	0.0593316568159676	0.17731473065853198	0.4153215977117729
HP:0004719	Hyperechogenic kidneys	22	kidney	distal tubular cells	1.0	0.998277300244395	0.574153053656671	0.998277300244395	0.769958104533947
HP:0004719	Hyperechogenic kidneys	22	kidney	macrophages	1.0	0.911313024207871	0.983527841118126	0.998277300244395	0.983527841118126
HP:0004719	Hyperechogenic kidneys	22	kidney	proximal tubular cells	1.0	0.0253306758083617	0.006884860514297071	0.17731473065853198	0.096388047200159
HP:0004719	Hyperechogenic kidneys	22	kidney	t-cells	1.0	0.9135797875168051	0.593646507359982	0.998277300244395	0.769958104533947
HP:0005562	Multiple renal cysts	42	kidney	b-cells	1.0	2.0874006620810604e-09	0.6243765418850289	2.92236092691348e-08	0.857137195575522
HP:0005562	Multiple renal cysts	42	kidney	collecting duct cells	1.0	0.018328759424147	0.60300493069165	0.0855342106460193	0.857137195575522
HP:0005562	Multiple renal cysts	42	kidney	distal tubular cells	1.0	0.9878467551034961	0.603118853743486	0.9878467551034961	0.857137195575522
HP:0005562	Multiple renal cysts	42	kidney	macrophages	1.0	0.256664672975393	0.714585277147832	0.35184052900181106	0.857137195575522
HP:0005562	Multiple renal cysts	42	kidney	proximal tubular cells	1.0	0.0023631886303800104	0.247712170833465	0.0165423204126601	0.857137195575522
HP:0005562	Multiple renal cysts	42	kidney	t-cells	1.0	0.0814470849161351	0.857137195575522	0.18779540951942605	0.857137195575522
HP:0005584	Renal cell carcinoma	72	kidney	b-cells	1.0	0.9743607078680079	0.9998329029413231	0.9743607078680079	0.9998329029413231
HP:0005584	Renal cell carcinoma	72	kidney	collecting duct cells	1.70525e-06	8.42444945962843e-18	0.24632235733370497	5.897114621739901e-17	0.43106412533398397
HP:0005584	Renal cell carcinoma	72	kidney	distal tubular cells	1.2668299999999999e-09	0.00558190417963705	0.9433130652304691	0.0111638083592741	0.9998329029413231
HP:0005584	Renal cell carcinoma	72	kidney	macrophages	1.0	3.15864757439035e-07	0.1494163817493	1.10552665103662e-06	0.43106412533398397
HP:0005584	Renal cell carcinoma	72	kidney	proximal tubular cells	0.0	9.58009027626893e-19	0.0764745463027961	1.3412126386776498e-17	0.43106412533398397
HP:0005584	Renal cell carcinoma	72	kidney	t-cells	0.0	0.000401897911689383	0.8554055624750421	0.00112531415273027	0.9979731562208821
HP:0011037	Decreased urine output	25	kidney	b-cells	1.0	0.7109432918202591	0.085968030759606	0.8294338404569691	0.22889714089292199
HP:0011037	Decreased urine output	25	kidney	collecting duct cells	1.0	0.8857418858038401	0.10851465681274099	0.9538758770195199	0.22889714089292199
HP:0011037	Decreased urine output	25	kidney	distal tubular cells	1.0	0.0366616394472391	0.9952339386337858	0.0577557283957061	0.9952339386337858
HP:0011037	Decreased urine output	25	kidney	macrophages	1.0	0.9571929423629401	0.778395384512766	0.9571929423629401	0.880851584129485
HP:0011037	Decreased urine output	25	kidney	proximal tubular cells	1.0	5.651394009085281e-12	0.00823421397708605	7.911951612719391e-11	0.115278995679205
HP:0011037	Decreased urine output	25	kidney	t-cells	1.0	0.368184881528984	0.7933513427105992	0.5154588341405779	0.880851584129485
HP:0012213	Decreased glomerular filtration rate	21	kidney	b-cells	1.0	0.994356488805837	0.422526691232921	0.994356488805837	0.45502874440468394
HP:0012213	Decreased glomerular filtration rate	21	kidney	collecting duct cells	1.0	0.45551475712951706	0.0063150535318736295	0.579746054528476	0.0110513436807789
HP:0012213	Decreased glomerular filtration rate	21	kidney	distal tubular cells	1.0	0.9813700617443549	0.0357080850952285	0.994356488805837	0.0499913191333199
HP:0012213	Decreased glomerular filtration rate	21	kidney	macrophages	1.0	0.25559774985631195	0.26647129449148105	0.397596499776485	0.310883176906728
HP:0012213	Decreased glomerular filtration rate	21	kidney	proximal tubular cells	2.3299e-09	5.76631066447729e-06	0.0008601420773996259	8.072834930268209e-05	0.0073018521101506405
HP:0012213	Decreased glomerular filtration rate	21	kidney	t-cells	1.0	0.142975813428898	0.792554671975808	0.285951626857796	0.792554671975808
HP:0012579	Minimal change glomerulonephritis	33	kidney	b-cells	7.80487e-14	0.8748008539035909	0.632697504206041	0.956823845607277	0.994605646144345
HP:0012579	Minimal change glomerulonephritis	33	kidney	collecting duct cells	1.0	1.1586097823202801e-05	0.162804562565286	0.000162205369524839	0.994605646144345
HP:0012579	Minimal change glomerulonephritis	33	kidney	distal tubular cells	1.0	0.8796405159119759	0.8469848791916809	0.956823845607277	0.994605646144345
HP:0012579	Minimal change glomerulonephritis	33	kidney	macrophages	1.0	0.203942443945547	0.970556120022764	0.956823845607277	0.994605646144345
HP:0012579	Minimal change glomerulonephritis	33	kidney	proximal tubular cells	4.29003e-11	0.313046694148632	0.764243414788211	0.956823845607277	0.994605646144345
HP:0012579	Minimal change glomerulonephritis	33	kidney	t-cells	2.4289600000000002e-05	0.7476432106203259	0.7404069651057661	0.956823845607277	0.994605646144345
HP:0100817	Renovascular hypertension	28	kidney	b-cells	1.0	0.0876333813249341	0.42873472690028896	0.24537346770981502	0.8119276602175771
HP:0100817	Renovascular hypertension	28	kidney	collecting duct cells	1.0	0.874316546149582	0.8037041023419692	0.995579898709127	0.8119276602175771
HP:0100817	Renovascular hypertension	28	kidney	distal tubular cells	1.0	0.22380261661569398	0.6623173087253039	0.39165457907746504	0.8119276602175771
HP:0100817	Renovascular hypertension	28	kidney	macrophages	1.0	0.0414755275415394	0.279844064855939	0.145164346395388	0.8119276602175771
HP:0100817	Renovascular hypertension	28	kidney	proximal tubular cells	1.0	0.0006159948055949059	0.227538885150078	0.00862392727832869	0.8119276602175771
HP:0100817	Renovascular hypertension	28	kidney	t-cells	1.0	0.0398507940623134	0.7211219696149871	0.145164346395388	0.8119276602175771
HP:0100820	Glomerulopathy	39	kidney	b-cells	7.68e-06	0.137260080697865	0.533649386773844	0.320273521628352	0.974895126135668
HP:0100820	Glomerulopathy	39	kidney	collecting duct cells	1.0	0.9946617106790421	0.684451703592368	0.9946617106790421	0.974895126135668
HP:0100820	Glomerulopathy	39	kidney	distal tubular cells	1.0	0.96055535256553	0.969259778532558	0.9946617106790421	0.974895126135668
HP:0100820	Glomerulopathy	39	kidney	macrophages	0.0	1.38093322041966e-06	0.0638847556252339	1.93330650858752e-05	0.894386578753275
HP:0100820	Glomerulopathy	39	kidney	proximal tubular cells	1.17684e-14	0.0044212532821868	0.7668420467174492	0.0309487729753076	0.974895126135668
HP:0100820	Glomerulopathy	39	kidney	t-cells	0.000148889	0.0207304563011902	0.30548984149175396	0.0967421294055543	0.974895126135668
HP:0001081	Cholelithiasis	81	liver	b-cells	1.0	7.40760627825405e-08	0.0250795488778071	4.1725156521314104e-07	0.155575643163364
HP:0001081	Cholelithiasis	81	liver	cholangiocytes	8.732419999999999e-08	8.458136672003621e-05	0.39533810579533	0.000287576646848123	0.480053414180044
HP:0001081	Cholelithiasis	81	liver	endothelial cells	1.0	0.00166915049415117	0.12313041566031697	0.00354694480007124	0.20851103184424102
HP:0001081	Cholelithiasis	81	liver	erythroid cells	1.0	5.39690819524399e-26	5.7714681892104796e-05	9.17474393191478e-25	0.000981149592165782
HP:0001081	Cholelithiasis	81	liver	hepatic stellate cells	1.0	0.000113613070345332	0.310813022347134	0.000321903699311774	0.436080090110945
HP:0001081	Cholelithiasis	81	liver	hepatocytes	1.0	1.2292770050991e-09	0.0337669101682768	1.04488545433424e-08	0.155575643163364
HP:0001081	Cholelithiasis	81	liver	kupffer cells	1.0	0.009442490872847509	0.0766075973523131	0.0130545718932992	0.20851103184424102
HP:0001081	Cholelithiasis	81	liver	t-cells	1.0	0.000140012052707566	0.134918902958038	0.000340029270861232	0.20851103184424102
HP:0001082	Cholecystitis	22	liver	b-cells	1.0	0.00019651898917181202	0.362219921333109	0.00111360760530693	0.513144888555238
HP:0001082	Cholecystitis	22	liver	cholangiocytes	1.0	0.0014015566083135599	0.139623599692409	0.00595661558533263	0.237360119477095
HP:0001082	Cholecystitis	22	liver	endothelial cells	1.0	0.47673543302404403	0.0675368337204625	0.5065313975880471	0.15287608886722198
HP:0001082	Cholecystitis	22	liver	erythroid cells	1.0	0.0019967987014914397	0.63546147385733	0.0067891155850709	0.7885858982147191
HP:0001082	Cholecystitis	22	liver	hepatic stellate cells	1.0	0.0754706026405964	0.0447253275702964	0.128300024489014	0.15287608886722198
HP:0001082	Cholecystitis	22	liver	hepatocytes	1.0	0.0036077375538776297	0.0120365703179976	0.01022192306932	0.15287608886722198
HP:0001082	Cholecystitis	22	liver	kupffer cells	1.0	3.89833570239315e-06	0.0333576417037783	6.627170694068361e-05	0.15287608886722198
HP:0001082	Cholecystitis	22	liver	t-cells	1.0	0.140951999839834	0.196623890134038	0.199681999773098	0.303873284752604
HP:0001397	Hepatic steatosis	135	liver	b-cells	1.0	6.529376948330058e-44	0.000245422571004593	2.77498520304028e-43	0.00069536395117968
HP:0001397	Hepatic steatosis	135	liver	cholangiocytes	0.0	2.980285800335299e-58	0.00198710049877131	5.0664858605700096e-57	0.00482581549701604
HP:0001397	Hepatic steatosis	135	liver	endothelial cells	1.0	1.4769477089996502e-10	0.17905791155233	1.7934365037852901e-10	0.23415265356843198
HP:0001397	Hepatic steatosis	135	liver	erythroid cells	1.0	1.6648691146109899e-19	0.6645670039102421	3.14475277204298e-19	0.7531759377649409
HP:0001397	Hepatic steatosis	135	liver	hepatic stellate cells	0.0	5.51019279244481e-08	0.0217373991605501	5.8545798419726096e-08	0.0410595317477057
HP:0001397	Hepatic steatosis	135	liver	hepatocytes	0.0	3.97389208461276e-42	5.9308238336658e-09	1.35112330876834e-41	1.00824005172319e-07
HP:0001397	Hepatic steatosis	135	liver	kupffer cells	0.0	2.3534646516903997e-51	0.047829778555274996	2.0004449539368396e-50	0.0813106235439675
HP:0001397	Hepatic steatosis	135	liver	t-cells	1.0	1.19759703081979e-45	0.0103925213472232	6.786383174645479e-45	0.0220841078628493
HP:0001402	Hepatocellular carcinoma	66	liver	b-cells	1.0	0.6570363017265191	0.144932574369517	0.9308014274459019	0.307981720535224
HP:0001402	Hepatocellular carcinoma	66	liver	cholangiocytes	0.0	0.0127950472454718	0.19016018679053798	0.0543789507932552	0.342038556166965
HP:0001402	Hepatocellular carcinoma	66	liver	endothelial cells	0.0	0.9984152391035579	0.472147285268423	0.9984152391035579	0.5030872449801279
HP:0001402	Hepatocellular carcinoma	66	liver	erythroid cells	1.0	0.9914930181024592	0.255804410864159	0.9984152391035579	0.36238958205755895
HP:0001402	Hepatocellular carcinoma	66	liver	hepatic stellate cells	0.0	0.16008286220218698	0.473493877628356	0.289578308675785	0.5030872449801279
HP:0001402	Hepatocellular carcinoma	66	liver	hepatocytes	0.0	0.000444475506766605	0.0213583624152003	0.00440133151704854	0.11226766938854199
HP:0001402	Hepatocellular carcinoma	66	liver	kupffer cells	0.0	0.000517803707888064	0.0057476922279135895	0.00440133151704854	0.09771076787453098
HP:0001402	Hepatocellular carcinoma	66	liver	t-cells	0.0	0.0989067297236073	0.21064914416041103	0.240202057900189	0.342038556166965
HP:0001408	Bile duct proliferation	20	liver	b-cells	1.0	0.930779894453977	0.7887366749319391	0.9971715497992409	0.956339603878572
HP:0001408	Bile duct proliferation	20	liver	cholangiocytes	0.0	0.0224618154293786	0.43956335667169705	0.38185086229943604	0.956339603878572
HP:0001408	Bile duct proliferation	20	liver	endothelial cells	1.0	0.6541513193713879	0.7311984946267909	0.9971715497992409	0.956339603878572
HP:0001408	Bile duct proliferation	20	liver	erythroid cells	1.0	0.9884619565489989	0.9526723146073051	0.9971715497992409	0.956339603878572
HP:0001408	Bile duct proliferation	20	liver	hepatic stellate cells	0.0	0.37851092387606206	0.490843133295134	0.9971715497992409	0.956339603878572
HP:0001408	Bile duct proliferation	20	liver	hepatocytes	0.0	0.7773855030516791	0.42655227047785604	0.9971715497992409	0.956339603878572
HP:0001408	Bile duct proliferation	20	liver	kupffer cells	0.0	0.7192837163964442	0.9316857415783121	0.9971715497992409	0.956339603878572
HP:0001408	Bile duct proliferation	20	liver	t-cells	1.0	0.71131231054425	0.636397077131224	0.9971715497992409	0.956339603878572
HP:0001409	Portal hypertension	68	liver	b-cells	1.0	0.0308892755560164	0.6378616589282979	0.17298164488377302	0.86246172177662
HP:0001409	Portal hypertension	68	liver	cholangiocytes	1.17684e-14	0.235679459047436	0.11968282953234101	0.5723644005437729	0.8350038708319341
HP:0001409	Portal hypertension	68	liver	endothelial cells	0.0	0.0407015635020643	0.283605416331714	0.17298164488377302	0.8350038708319341
HP:0001409	Portal hypertension	68	liver	erythroid cells	1.0	0.9751746269469191	0.563566731663964	0.9889110602968121	0.86246172177662
HP:0001409	Portal hypertension	68	liver	hepatic stellate cells	0.0	1.6256343891114098e-07	0.066835970507493	2.7635784614893998e-06	0.8350038708319341
HP:0001409	Portal hypertension	68	liver	hepatocytes	0.0	0.7228741985609971	0.163701328934245	0.9889110602968121	0.8350038708319341
HP:0001409	Portal hypertension	68	liver	kupffer cells	0.0	0.006604243477419	0.25688310443635004	0.0561360695580615	0.8350038708319341
HP:0001409	Portal hypertension	68	liver	t-cells	1.0	0.7381086424179109	0.849182509222943	0.9889110602968121	0.9721158393197371
HP:0001413	Micronodular cirrhosis	21	liver	b-cells	1.0	0.0204542046460845	0.6968923822873341	0.0386357198870485	0.883072337702634
HP:0001413	Micronodular cirrhosis	21	liver	cholangiocytes	1.0	0.0306179160532474	0.4465956939637029	0.0520504572905206	0.770667372157762
HP:0001413	Micronodular cirrhosis	21	liver	endothelial cells	1.0	0.0465902771602332	0.576490310410533	0.0660028926436637	0.8339585155301049
HP:0001413	Micronodular cirrhosis	21	liver	erythroid cells	1.0	0.17404091959770002	0.7535472460544559	0.18491847707255601	0.883072337702634
HP:0001413	Micronodular cirrhosis	21	liver	hepatic stellate cells	3.30402e-13	0.676442890505213	0.831126906073067	0.676442890505213	0.883072337702634
HP:0001413	Micronodular cirrhosis	21	liver	hepatocytes	0.0	0.000142836729058307	0.0580190388533711	0.00121411219699561	0.338672820075558
HP:0001413	Micronodular cirrhosis	21	liver	kupffer cells	1.25304e-10	0.00030126904912504	0.0451662212564977	0.0012803934587814199	0.338672820075558
HP:0001413	Micronodular cirrhosis	21	liver	t-cells	1.0	2.2974293797060503e-05	0.26774551192356894	0.000390562994550029	0.6609816575445601
HP:0001433	Hepatosplenomegaly	143	liver	b-cells	0.0	1.4745441565925098e-27	0.0416554595466037	4.17787511034545e-27	0.101163258898895
HP:0001433	Hepatosplenomegaly	143	liver	cholangiocytes	1.0	1.10953324725567e-05	0.729224315772858	1.8862065203346398e-05	0.9953758936850129
HP:0001433	Hepatosplenomegaly	143	liver	endothelial cells	1.0	4.5530884294694404e-08	0.958571782735274	8.60027814455339e-08	0.9953758936850129
HP:0001433	Hepatosplenomegaly	143	liver	erythroid cells	7.583580000000001e-06	8.35717714847608e-09	0.137188647102006	1.77590014405117e-08	0.291525875091763
HP:0001433	Hepatosplenomegaly	143	liver	hepatic stellate cells	1.0	7.12758917348972e-05	0.9690945336156851	0.000110153650863023	0.9953758936850129
HP:0001433	Hepatosplenomegaly	143	liver	hepatocytes	7.09433e-14	0.486856540835561	0.650120194660751	0.636658553400349	0.9953758936850129
HP:0001433	Hepatosplenomegaly	143	liver	kupffer cells	0.0	3.84707000472398e-42	1.97205759784005e-05	6.54001900803077e-41	0.000335249791632809
HP:0001433	Hepatosplenomegaly	143	liver	t-cells	0.0	5.393565133287821e-40	0.000855210273456264	4.5845303632946496e-39	0.0072692873243782406
HP:0002612	Congenital hepatic fibrosis	46	liver	b-cells	1.0	0.7357887859146851	0.7946470463278531	0.998189350689159	0.987367998205313
HP:0002612	Congenital hepatic fibrosis	46	liver	cholangiocytes	0.0	0.35777534424715207	0.7791845238471271	0.998189350689159	0.987367998205313
HP:0002612	Congenital hepatic fibrosis	46	liver	endothelial cells	1.0	0.392122328902875	0.542369293702359	0.998189350689159	0.987367998205313
HP:0002612	Congenital hepatic fibrosis	46	liver	erythroid cells	1.0	0.9485434642126299	0.944373392775017	0.998189350689159	0.987367998205313
HP:0002612	Congenital hepatic fibrosis	46	liver	hepatic stellate cells	1.0	0.0505028722428918	0.269000731585192	0.8585488281291609	0.987367998205313
HP:0002612	Congenital hepatic fibrosis	46	liver	hepatocytes	4.852389999999999e-07	0.508218160854571	0.36970824900460997	0.998189350689159	0.987367998205313
HP:0002612	Congenital hepatic fibrosis	46	liver	kupffer cells	1.0	0.886304884675522	0.9550837567582191	0.998189350689159	0.987367998205313
HP:0002612	Congenital hepatic fibrosis	46	liver	t-cells	1.0	0.8129823853220519	0.8746786916459441	0.998189350689159	0.987367998205313
HP:0002613	Biliary cirrhosis	34	liver	b-cells	0.0	0.00652437502214638	0.040115779200424	0.0369714584588295	0.22732274880240302
HP:0002613	Biliary cirrhosis	34	liver	cholangiocytes	0.0	0.000167687252226975	0.160668498727405	0.00285068328785858	0.604492425360225
HP:0002613	Biliary cirrhosis	34	liver	endothelial cells	1.0	0.909555700306264	0.951352626351006	0.9719175775988009	0.951352626351006
HP:0002613	Biliary cirrhosis	34	liver	erythroid cells	1.0	0.9672019252776942	0.21335026777419697	0.9719175775988009	0.604492425360225
HP:0002613	Biliary cirrhosis	34	liver	hepatic stellate cells	0.0	0.736961615258184	0.7770937011047131	0.9719175775988009	0.8256620574237579
HP:0002613	Biliary cirrhosis	34	liver	hepatocytes	0.0	0.23523189703817698	0.202603212496625	0.9719175775988009	0.604492425360225
HP:0002613	Biliary cirrhosis	34	liver	kupffer cells	0.0	0.0030616144366912602	0.000753648334911192	0.0260237227118757	0.0128120216934903
HP:0002613	Biliary cirrhosis	34	liver	t-cells	0.0	0.38247267651771205	0.524191986571684	0.9719175775988009	0.808361455985247
HP:0002884	Hepatoblastoma	25	liver	b-cells	1.0	0.209786680558404	0.587355362367883	0.297197797457739	0.9886982387399591
HP:0002884	Hepatoblastoma	25	liver	cholangiocytes	3.54705e-09	0.000111078225736799	0.40889807276362	0.000944164918762791	0.9886982387399591
HP:0002884	Hepatoblastoma	25	liver	endothelial cells	1.0	0.754204325622507	0.9621651958669899	0.754204325622507	0.9886982387399591
HP:0002884	Hepatoblastoma	25	liver	erythroid cells	1.0	0.00620497674957388	0.9079391186663159	0.0192461887078572	0.9886982387399591
HP:0002884	Hepatoblastoma	25	liver	hepatic stellate cells	4.8680299999999995e-05	0.0005374503757541339	0.22758253867337197	0.00304555212927343	0.9886982387399591
HP:0002884	Hepatoblastoma	25	liver	hepatocytes	0.0	0.0593601044555746	0.722268259391726	0.122239333892711	0.9886982387399591
HP:0002884	Hepatoblastoma	25	liver	kupffer cells	0.0009809060000000001	0.0007619185913734111	0.9068097112744449	0.003238154013337	0.9886982387399591
HP:0002884	Hepatoblastoma	25	liver	t-cells	1.0	1.3572702365529301e-05	0.49226268139195	0.000230735940213998	0.9886982387399591
HP:0006554	Acute hepatic failure	30	liver	b-cells	1.0	0.371886633954509	0.0522318145143448	0.712440553422091	0.28975342780482105
HP:0006554	Acute hepatic failure	30	liver	cholangiocytes	0.0	0.9529693282850799	0.827605506837054	0.9529693282850799	0.827605506837054
HP:0006554	Acute hepatic failure	30	liver	endothelial cells	5.67579e-07	0.944467907006075	0.624205646433094	0.9529693282850799	0.747456225072135
HP:0006554	Acute hepatic failure	30	liver	erythroid cells	1.0	9.635994299767459e-05	0.114177711509138	0.00163811903096047	0.28975342780482105
HP:0006554	Acute hepatic failure	30	liver	hepatic stellate cells	0.0	0.36160338304914	0.784234546250264	0.712440553422091	0.827605506837054
HP:0006554	Acute hepatic failure	30	liver	hepatocytes	0.0	0.000712632635301333	0.0776887573282712	0.00605737740006133	0.28975342780482105
HP:0006554	Acute hepatic failure	30	liver	kupffer cells	0.0	0.235804022008724	0.0838209247780837	0.711428939882435	0.28975342780482105
HP:0006554	Acute hepatic failure	30	liver	t-cells	1.0	0.0125536373119597	0.0799993479775648	0.0533529585758287	0.28975342780482105
HP:0006579	Prolonged neonatal jaundice	66	liver	b-cells	1.0	0.00463325303971421	0.0152905824507514	0.0112521859535917	0.10322485245886698
HP:0006579	Prolonged neonatal jaundice	66	liver	cholangiocytes	1.0	0.00045679275846184295	0.0217143417267888	0.0019413692234628301	0.10322485245886698
HP:0006579	Prolonged neonatal jaundice	66	liver	endothelial cells	1.0	0.9063168890787591	0.0854145002176345	0.9066807577205641	0.132004227609072
HP:0006579	Prolonged neonatal jaundice	66	liver	erythroid cells	1.0	0.0320888993017842	0.0559671126171848	0.0495919352845756	0.105715657165794
HP:0006579	Prolonged neonatal jaundice	66	liver	hepatic stellate cells	1.0	0.9066807577205641	0.0364323008678353	0.9066807577205641	0.10322485245886698
HP:0006579	Prolonged neonatal jaundice	66	liver	hepatocytes	1.0	0.000404657467106801	0.0180408690171279	0.0019413692234628301	0.10322485245886698
HP:0006579	Prolonged neonatal jaundice	66	liver	kupffer cells	1.0	0.158988422454451	0.0513197103852159	0.225233598477139	0.105715657165794
HP:0006579	Prolonged neonatal jaundice	66	liver	t-cells	1.0	7.2872194577437e-07	0.0306803578345744	1.2388273078164301e-05	0.10322485245886698
HP:0006706	Cystic liver disease	36	liver	b-cells	1.0	0.9764859425675021	0.40590396614337804	0.984631485931062	0.945870224328587
HP:0006706	Cystic liver disease	36	liver	cholangiocytes	2.80732e-09	0.0128174106374301	0.204108026784883	0.21789598083631198	0.945870224328587
HP:0006706	Cystic liver disease	36	liver	endothelial cells	1.0	0.3913257311091521	0.221839462826125	0.984631485931062	0.945870224328587
HP:0006706	Cystic liver disease	36	liver	erythroid cells	1.0	0.9525296062129879	0.907463823910823	0.984631485931062	0.945870224328587
HP:0006706	Cystic liver disease	36	liver	hepatic stellate cells	1.0	0.0433370780964739	0.5316307642748189	0.36836516382002793	0.945870224328587
HP:0006706	Cystic liver disease	36	liver	hepatocytes	1.0	0.931027961695768	0.28157454575636	0.984631485931062	0.945870224328587
HP:0006706	Cystic liver disease	36	liver	kupffer cells	1.0	0.7551678082175342	0.9044576577350619	0.984631485931062	0.945870224328587
HP:0006706	Cystic liver disease	36	liver	t-cells	1.0	0.37221864155632506	0.734431656067618	0.984631485931062	0.945870224328587
HP:0011040	Abnormality of the intrahepatic bile duct	25	liver	b-cells	1.0	0.541875862612322	0.472602310373725	0.997994222919977	0.9456291920862521
HP:0011040	Abnormality of the intrahepatic bile duct	25	liver	cholangiocytes	1.0	0.45134819791704295	0.307672166908346	0.997994222919977	0.9456291920862521
HP:0011040	Abnormality of the intrahepatic bile duct	25	liver	endothelial cells	1.0	0.416665874723747	0.7733795753563949	0.997994222919977	0.9456291920862521
HP:0011040	Abnormality of the intrahepatic bile duct	25	liver	erythroid cells	1.0	0.9975466709430291	0.7054593913932741	0.997994222919977	0.9456291920862521
HP:0011040	Abnormality of the intrahepatic bile duct	25	liver	hepatic stellate cells	1.0	0.506185472788345	0.6533293153702989	0.997994222919977	0.9456291920862521
HP:0011040	Abnormality of the intrahepatic bile duct	25	liver	hepatocytes	1.0	0.808444970918477	0.7390914041840021	0.997994222919977	0.9456291920862521
HP:0011040	Abnormality of the intrahepatic bile duct	25	liver	kupffer cells	1.0	0.6784914356632701	0.896310654081079	0.997994222919977	0.9456291920862521
HP:0011040	Abnormality of the intrahepatic bile duct	25	liver	t-cells	1.0	0.861328204642545	0.6051912355904161	0.997994222919977	0.9456291920862521
HP:0012115	Hepatitis	86	liver	b-cells	0.0	0.555466109874795	0.00510798112679599	0.945852869758342	0.0542858394746445
HP:0012115	Hepatitis	86	liver	cholangiocytes	0.0	0.9809167381386841	0.636727736366307	0.9809167381386841	0.721624767881815
HP:0012115	Hepatitis	86	liver	endothelial cells	1.0	0.46919718224878004	0.68939361439574	0.945852869758342	0.7324807152954741
HP:0012115	Hepatitis	86	liver	erythroid cells	1.0	0.9375799467005459	0.399099987684751	0.9809167381386841	0.484621413617198
HP:0012115	Hepatitis	86	liver	hepatic stellate cells	0.0	0.927711769929793	0.838016661378876	0.9809167381386841	0.838016661378876
HP:0012115	Hepatitis	86	liver	hepatocytes	0.0	0.00614054618750302	0.147145631478715	0.0347964283958504	0.297606607317945
HP:0012115	Hepatitis	86	liver	kupffer cells	0.0	1.35955279032669e-05	0.0402845573510019	0.00023112397435553702	0.128913036333736
HP:0012115	Hepatitis	86	liver	t-cells	0.0	0.00012324417847881398	0.0063865693499581795	0.00104757551706992	0.0542858394746445
HP:0031956	Elevated circulating aspartate aminotransferase concentration	30	liver	b-cells	1.0	0.00311242640179165	0.0416622937304913	0.00587902764782867	0.088532374177294
HP:0031956	Elevated circulating aspartate aminotransferase concentration	30	liver	cholangiocytes	1.0	4.22841202741662e-07	0.0197306389488038	7.1883004466082505e-06	0.0491440797534752
HP:0031956	Elevated circulating aspartate aminotransferase concentration	30	liver	endothelial cells	1.0	0.821606584777542	0.388213129272955	0.8729569963261379	0.507663322895403
HP:0031956	Elevated circulating aspartate aminotransferase concentration	30	liver	erythroid cells	1.0	0.991972005074268	0.723384879144955	0.991972005074268	0.723384879144955
HP:0031956	Elevated circulating aspartate aminotransferase concentration	30	liver	hepatic stellate cells	1.0	0.142840166878646	0.20679458907111	0.161885522462465	0.35155080142088696
HP:0031956	Elevated circulating aspartate aminotransferase concentration	30	liver	hepatocytes	1.60905e-10	1.20094212553188e-06	3.61525638013003e-05	1.0208008067021e-05	0.0006145935846221049
HP:0031956	Elevated circulating aspartate aminotransferase concentration	30	liver	kupffer cells	1.0	0.000132133156542386	0.0202357975455486	0.000374377276870094	0.0491440797534752
HP:0031956	Elevated circulating aspartate aminotransferase concentration	30	liver	t-cells	1.0	5.5019128284209105e-05	0.31252487646647903	0.00023383129520788902	0.45552235583671896
HP:0031964	Elevated circulating alanine aminotransferase concentration	30	liver	b-cells	1.0	0.0054269839505959	0.11593450124430801	0.0153764545266884	0.24636081514415498
HP:0031964	Elevated circulating alanine aminotransferase concentration	30	liver	cholangiocytes	0.000301969	4.60248596820737e-08	0.0342780725899263	7.82422614595253e-07	0.163437413033042
HP:0031964	Elevated circulating alanine aminotransferase concentration	30	liver	endothelial cells	1.0	0.922937525760073	0.402630916128617	0.960934022027734	0.6310635898500961
HP:0031964	Elevated circulating alanine aminotransferase concentration	30	liver	erythroid cells	1.0	0.9563869090167908	0.9795628050187359	0.960934022027734	0.9795628050187359
HP:0031964	Elevated circulating alanine aminotransferase concentration	30	liver	hepatic stellate cells	9.72302e-08	0.41483075045291706	0.40833526402065	0.5424709813615071	0.6310635898500961
HP:0031964	Elevated circulating alanine aminotransferase concentration	30	liver	hepatocytes	0.0	0.000318813864207192	0.000423530456534746	0.0018066118971740899	0.00720001776109068
HP:0031964	Elevated circulating alanine aminotransferase concentration	30	liver	kupffer cells	5.01034e-09	0.000175777225678835	0.0772265446152925	0.0014941064182701	0.18755017977999602
HP:0031964	Elevated circulating alanine aminotransferase concentration	30	liver	t-cells	0.000227299	0.00135555528898304	0.483369680403471	0.00576110997817792	0.6449310531609871
HP:0002089	Pulmonary hypoplasia	115	lung	alveolar cells type 1	1.0	0.0454348241521301	0.273356641230964	0.166594355224477	0.7517307633851509
HP:0002089	Pulmonary hypoplasia	115	lung	alveolar cells type 2	1.0	0.000614637387946014	0.39310668745531996	0.0033805056337030803	0.8648347124017041
HP:0002089	Pulmonary hypoplasia	115	lung	club cells	1.0	0.9823230691907829	0.5533994084145789	0.9867644669749409	0.9513670451473759
HP:0002089	Pulmonary hypoplasia	115	lung	endothelial cells	1.0	5.39651253654703e-07	0.230837764848669	5.93616379020173e-06	0.7517307633851509
HP:0002089	Pulmonary hypoplasia	115	lung	fibroblasts	1.0	0.0876457707902174	0.0901506423371203	0.24102586967309803	0.7517307633851509
HP:0002089	Pulmonary hypoplasia	115	lung	granulocytes	1.0	0.971888584047668	0.8094943879167809	0.9867644669749409	0.9513670451473759
HP:0002089	Pulmonary hypoplasia	115	lung	macrophages	1.0	0.798987763350751	0.696427513227924	0.9867644669749409	0.9513670451473759
HP:0002089	Pulmonary hypoplasia	115	lung	respiratory ciliated cells	1.0	0.142911753038318	0.13858985400005303	0.3144058566843	0.7517307633851509
HP:0002089	Pulmonary hypoplasia	115	lung	t-cells	1.0	0.969666344818756	0.86487913195216	0.9867644669749409	0.9513670451473759
HP:0002097	Emphysema	56	lung	alveolar cells type 1	1.0	0.000989498130254264	0.6043375866952071	0.0015549256332567	0.999877955971897
HP:0002097	Emphysema	56	lung	alveolar cells type 2	1.0	9.93437424223633e-07	0.6946136211993721	2.7319529166149897e-06	0.999877955971897
HP:0002097	Emphysema	56	lung	club cells	9.65967e-07	0.00116113457069581	0.8387540898809399	0.00159656003470674	0.999877955971897
HP:0002097	Emphysema	56	lung	endothelial cells	1.0	3.15262627847453e-09	0.46364039289186704	1.7339444531609898e-08	0.999877955971897
HP:0002097	Emphysema	56	lung	fibroblasts	1.0	2.87854295207999e-09	0.933976683746825	1.7339444531609898e-08	0.999877955971897
HP:0002097	Emphysema	56	lung	granulocytes	1.0	0.0137549050981523	0.9808598513230421	0.0168115506755195	0.999877955971897
HP:0002097	Emphysema	56	lung	macrophages	0.0	3.28782373514518e-08	0.805703416363222	1.20553536955323e-07	0.999877955971897
HP:0002097	Emphysema	56	lung	respiratory ciliated cells	1.0	0.7961743886238108	0.999877955971897	0.7961743886238108	0.999877955971897
HP:0002097	Emphysema	56	lung	t-cells	1.0	0.000780332241803073	0.690381999619846	0.0014306091099723	0.999877955971897
HP:0002100	Recurrent aspiration pneumonia	25	lung	alveolar cells type 1	1.0	0.531101388762112	0.8162683139610051	0.584211527638323	0.8587247117913109
HP:0002100	Recurrent aspiration pneumonia	25	lung	alveolar cells type 2	1.0	0.0024816173402983	0.0507937801775628	0.00909926358109377	0.259654736663558
HP:0002100	Recurrent aspiration pneumonia	25	lung	club cells	1.0	0.8225676280473431	0.791675226171543	0.8225676280473431	0.8587247117913109
HP:0002100	Recurrent aspiration pneumonia	25	lung	endothelial cells	1.0	0.225470418553018	0.395139589111742	0.287546802161805	0.7613226341786629
HP:0002100	Recurrent aspiration pneumonia	25	lung	fibroblasts	1.0	0.23526556540511298	0.570816279954362	0.287546802161805	0.784872384937248
HP:0002100	Recurrent aspiration pneumonia	25	lung	granulocytes	1.0	0.166359410286125	0.41526689137018	0.284114022088397	0.7613226341786629
HP:0002100	Recurrent aspiration pneumonia	25	lung	macrophages	1.0	8.520882937379559e-06	0.0708149281809703	9.372971231117521e-05	0.259654736663558
HP:0002100	Recurrent aspiration pneumonia	25	lung	respiratory ciliated cells	1.0	0.180799832238071	0.8587247117913109	0.284114022088397	0.8587247117913109
HP:0002100	Recurrent aspiration pneumonia	25	lung	t-cells	1.0	0.00034339419018101803	0.0558550355831125	0.0018886680459956	0.259654736663558
HP:0002101	Abnormal lung lobation	38	lung	alveolar cells type 1	1.0	0.000756749149250984	0.282941998292008	0.0073796541084228595	0.957462094938398
HP:0002101	Abnormal lung lobation	38	lung	alveolar cells type 2	1.0	0.00201263293866078	0.22431334044047102	0.0073796541084228595	0.957462094938398
HP:0002101	Abnormal lung lobation	38	lung	club cells	1.0	0.9559447678249	0.235788165495212	0.9559447678249	0.957462094938398
HP:0002101	Abnormal lung lobation	38	lung	endothelial cells	1.0	0.0019495143680415	0.702038994971156	0.0073796541084228595	0.957462094938398
HP:0002101	Abnormal lung lobation	38	lung	fibroblasts	1.0	0.804255804004755	0.39842153484977505	0.884681384405231	0.957462094938398
HP:0002101	Abnormal lung lobation	38	lung	granulocytes	1.0	0.45776385350111104	0.608391567846064	0.629425298564028	0.957462094938398
HP:0002101	Abnormal lung lobation	38	lung	macrophages	1.0	0.0189516130000433	0.5139761394377841	0.0416935486000953	0.957462094938398
HP:0002101	Abnormal lung lobation	38	lung	respiratory ciliated cells	1.0	0.012117907406732	0.9566280259739081	0.03332424536851299	0.957462094938398
HP:0002101	Abnormal lung lobation	38	lung	t-cells	1.0	0.313550762040039	0.957462094938398	0.49272262606291795	0.957462094938398
HP:0002102	Pleuritis	25	lung	alveolar cells type 1	1.0	0.21390751134603894	0.979777183046369	0.39216377080107107	0.979777183046369
HP:0002102	Pleuritis	25	lung	alveolar cells type 2	1.0	0.44437688314428797	0.0708464751108147	0.69830653065531	0.181882526396457
HP:0002102	Pleuritis	25	lung	club cells	1.0	0.885990820755335	0.658810783560814	0.885990820755335	0.8818842496365121
HP:0002102	Pleuritis	25	lung	endothelial cells	1.0	0.007612609100763341	0.0826738756347532	0.0418693500541984	0.181882526396457
HP:0002102	Pleuritis	25	lung	fibroblasts	1.0	0.0228178233021018	0.5737866068577061	0.0836653521077066	0.8818842496365121
HP:0002102	Pleuritis	25	lung	granulocytes	8.21923e-09	0.5842945402462709	0.7215416587935101	0.765282025068129	0.8818842496365121
HP:0002102	Pleuritis	25	lung	macrophages	0.0	7.247019765684889e-08	5.098297935777221e-05	7.97172174225338e-07	0.0005608127729354941
HP:0002102	Pleuritis	25	lung	respiratory ciliated cells	1.0	0.695710931880117	0.662409250270362	0.765282025068129	0.8818842496365121
HP:0002102	Pleuritis	25	lung	t-cells	2.5728499999999998e-08	0.0447759103405435	0.000283435504015197	0.12313375343649499	0.00155889527208358
HP:0002107	Pneumothorax	47	lung	alveolar cells type 1	1.0	8.780469193124951e-07	0.11443314328077803	4.82925805621872e-06	0.6293822880442789
HP:0002107	Pneumothorax	47	lung	alveolar cells type 2	1.0	0.694878041709837	0.674266662385418	0.8812629625902851	0.999869207528601
HP:0002107	Pneumothorax	47	lung	club cells	1.0	0.8812629625902851	0.662364111630299	0.8812629625902851	0.999869207528601
HP:0002107	Pneumothorax	47	lung	endothelial cells	1.0	2.4730125162654097e-06	0.455010552762164	9.067712559639841e-06	0.999869207528601
HP:0002107	Pneumothorax	47	lung	fibroblasts	1.0	4.52087714310037e-22	0.047500147941604	4.97296485741041e-21	0.5225016273576439
HP:0002107	Pneumothorax	47	lung	granulocytes	1.0	0.171749097303117	0.994067148643371	0.47231001758357205	0.999869207528601
HP:0002107	Pneumothorax	47	lung	macrophages	1.0	0.5464001559254289	0.48714302299331896	0.8812629625902851	0.999869207528601
HP:0002107	Pneumothorax	47	lung	respiratory ciliated cells	1.0	0.43183216981854705	0.999869207528601	0.8812629625902851	0.999869207528601
HP:0002107	Pneumothorax	47	lung	t-cells	1.0	0.8655033377500551	0.9703000038185601	0.8812629625902851	0.999869207528601
HP:0002202	Pleural effusion	69	lung	alveolar cells type 1	1.0	0.9906946774678621	0.5647603745155649	0.9906946774678621	0.8874805885244591
HP:0002202	Pleural effusion	69	lung	alveolar cells type 2	1.0	0.000582619620659626	0.0373936874752363	0.00160220395681397	0.196476689840165
HP:0002202	Pleural effusion	69	lung	club cells	1.0	0.29319831998506896	0.66355249875285	0.46074021711939395	0.912384685785169
HP:0002202	Pleural effusion	69	lung	endothelial cells	1.0	1.93820673766296e-12	0.000240988470654209	1.0660137057146301e-11	0.0026508731771963
HP:0002202	Pleural effusion	69	lung	fibroblasts	1.0	0.0009422678062264211	0.29489284002853805	0.00207298917369813	0.540636873385653
HP:0002202	Pleural effusion	69	lung	granulocytes	8.548110000000001e-05	0.102549069822233	0.892646424769446	0.188006628007427	0.9999974152388149
HP:0002202	Pleural effusion	69	lung	macrophages	1.4244999999999999e-06	7.564838123441759e-16	0.0577927631488416	8.32132193578594e-15	0.196476689840165
HP:0002202	Pleural effusion	69	lung	respiratory ciliated cells	1.0	0.9557864022042429	0.9999974152388149	0.9906946774678621	0.9999974152388149
HP:0002202	Pleural effusion	69	lung	t-cells	8.67049e-05	7.105761675730359e-05	0.19219209055959602	0.00026054459477678	0.42282259923111104
HP:0002206	Pulmonary fibrosis	87	lung	alveolar cells type 1	1.0	2.68824168176939e-25	0.0129180783459254	2.95706584994633e-24	0.0227082329157077
HP:0002206	Pulmonary fibrosis	87	lung	alveolar cells type 2	1.0	1.48294312722954e-24	0.00092184226065295	8.156187199762469e-24	0.00338008828906082
HP:0002206	Pulmonary fibrosis	87	lung	club cells	0.0	1.70467956117565e-11	0.00134229908510837	3.7502950345864296e-11	0.0036913224840480203
HP:0002206	Pulmonary fibrosis	87	lung	endothelial cells	0.0	7.90339303575907e-09	0.331738510143322	1.08671654241687e-08	0.331738510143322
HP:0002206	Pulmonary fibrosis	87	lung	fibroblasts	0.0	1.66914451529486e-13	0.0210206621335853	4.590147417060871e-13	0.0289034104336798
HP:0002206	Pulmonary fibrosis	87	lung	granulocytes	0.0	0.0005967840016148269	0.211973939160949	0.0006564624017763099	0.23317133307704396
HP:0002206	Pulmonary fibrosis	87	lung	macrophages	0.0	4.98969911152739e-16	0.000156805942227883	1.8295563408933802e-15	0.00139163564677231
HP:0002206	Pulmonary fibrosis	87	lung	respiratory ciliated cells	1.0	0.00216823817881481	0.143903692906259	0.00216823817881481	0.175882291329872
HP:0002206	Pulmonary fibrosis	87	lung	t-cells	0.0	2.6879070056385598e-11	0.00178779368164152	4.92782951033736e-11	0.00393314609961134
HP:0002837	Recurrent bronchitis	33	lung	alveolar cells type 1	1.0	0.00234051360213828	0.328279691536113	0.00429094160392018	0.813473111581591
HP:0002837	Recurrent bronchitis	33	lung	alveolar cells type 2	1.0	0.000926983529773739	0.56501168894649	0.00203936376550223	0.813473111581591
HP:0002837	Recurrent bronchitis	33	lung	club cells	1.0	0.0140171227377111	0.401776635321029	0.0171320389016469	0.813473111581591
HP:0002837	Recurrent bronchitis	33	lung	endothelial cells	1.0	3.0801503939637394e-05	0.6492710891085689	0.00011293884777867	0.813473111581591
HP:0002837	Recurrent bronchitis	33	lung	fibroblasts	1.0	0.0416863654014782	0.880609048932547	0.045855001941626	0.880609048932547
HP:0002837	Recurrent bronchitis	33	lung	granulocytes	1.0	0.007698505143601791	0.665568909475847	0.0105854445724525	0.813473111581591
HP:0002837	Recurrent bronchitis	33	lung	macrophages	1.0	7.289340114068089e-06	0.009150988257149821	4.00913706273745e-05	0.10066087082864801
HP:0002837	Recurrent bronchitis	33	lung	respiratory ciliated cells	1.0	0.9136565616225619	0.259405672054145	0.9136565616225619	0.813473111581591
HP:0002837	Recurrent bronchitis	33	lung	t-cells	1.0	3.26116974374865e-09	0.0245925058115352	3.58728671812352e-08	0.13525878196344399
HP:0004469	Chronic bronchitis	22	lung	alveolar cells type 1	1.0	0.95300829701087	0.11015318855408199	0.9880230222473809	0.30292126852372603
HP:0004469	Chronic bronchitis	22	lung	alveolar cells type 2	1.0	0.24219015649707398	0.00255696342401893	0.666022930366954	0.009375532554736079
HP:0004469	Chronic bronchitis	22	lung	club cells	1.0	1.15045389096233e-09	0.00020992480392013798	1.26549928005856e-08	0.00115458642156076
HP:0004469	Chronic bronchitis	22	lung	endothelial cells	1.0	0.9534094528517308	0.39041953659045203	0.9880230222473809	0.7157691504158291
HP:0004469	Chronic bronchitis	22	lung	fibroblasts	1.0	0.898869097733543	0.8707474482822428	0.9880230222473809	0.945613723773853
HP:0004469	Chronic bronchitis	22	lung	granulocytes	1.09104e-06	0.9653782289886179	0.836964261923445	0.9880230222473809	0.945613723773853
HP:0004469	Chronic bronchitis	22	lung	macrophages	0.0	0.0971719537143136	0.7039420935717892	0.411679237854086	0.945613723773853
HP:0004469	Chronic bronchitis	22	lung	respiratory ciliated cells	1.0	0.112276155778387	4.753411330822e-05	0.411679237854086	0.00052287524639042
HP:0004469	Chronic bronchitis	22	lung	t-cells	1.0	0.9097394161384208	0.480865186720454	0.9880230222473809	0.7556452934178559
HP:0004927	Pulmonary artery dilatation	66	lung	alveolar cells type 1	1.0	0.30302174151815897	0.9999311453660071	0.476177022385678	0.9999311453660071
HP:0004927	Pulmonary artery dilatation	66	lung	alveolar cells type 2	1.0	0.000246623459738825	0.435171254923596	0.0006782145142817691	0.9999311453660071
HP:0004927	Pulmonary artery dilatation	66	lung	club cells	1.0	0.00039111168047479503	0.999824937579695	0.000860445697044549	0.9999311453660071
HP:0004927	Pulmonary artery dilatation	66	lung	endothelial cells	1.0	0.346836213124467	0.936690941779259	0.476899793046142	0.9999311453660071
HP:0004927	Pulmonary artery dilatation	66	lung	fibroblasts	1.0	7.4634635470923e-06	0.927635081959768	4.1049049509007706e-05	0.9999311453660071
HP:0004927	Pulmonary artery dilatation	66	lung	granulocytes	1.0	0.5914929164063599	0.956001230203359	0.65298730622023	0.9999311453660071
HP:0004927	Pulmonary artery dilatation	66	lung	macrophages	1.0	3.17372018693726e-06	0.991372383258824	3.49109220563099e-05	0.9999311453660071
HP:0004927	Pulmonary artery dilatation	66	lung	respiratory ciliated cells	1.0	0.593624823836573	0.9998429372825619	0.65298730622023	0.9999311453660071
HP:0004927	Pulmonary artery dilatation	66	lung	t-cells	1.0	0.8725338440417041	0.999211478273992	0.8725338440417041	0.9999311453660071
HP:0004935	Pulmonary artery atresia	26	lung	alveolar cells type 1	1.0	0.9828316398026569	0.37488414691860295	0.990301681058113	0.6872876026841059
HP:0004935	Pulmonary artery atresia	26	lung	alveolar cells type 2	1.0	0.267875036096397	0.04162193863454	0.990301681058113	0.22892066248996998
HP:0004935	Pulmonary artery atresia	26	lung	club cells	1.0	0.287930150450689	0.761701981003285	0.990301681058113	0.8378721791036139
HP:0004935	Pulmonary artery atresia	26	lung	endothelial cells	1.0	0.38559415233049293	0.00144856423789572	0.990301681058113	0.0159342066168529
HP:0004935	Pulmonary artery atresia	26	lung	fibroblasts	1.0	0.692149866005895	0.93222730467116	0.990301681058113	0.93222730467116
HP:0004935	Pulmonary artery atresia	26	lung	granulocytes	1.0	0.985152393016591	0.26929912761123603	0.990301681058113	0.592458080744719
HP:0004935	Pulmonary artery atresia	26	lung	macrophages	1.0	0.48437471247253605	0.177869961625133	0.990301681058113	0.48914239446911606
HP:0004935	Pulmonary artery atresia	26	lung	respiratory ciliated cells	1.0	0.82891987470275	0.677195657910269	0.990301681058113	0.8276835818903291
HP:0004935	Pulmonary artery atresia	26	lung	t-cells	1.0	0.990301681058113	0.522411550660229	0.990301681058113	0.820932436751789
HP:0004969	Peripheral pulmonary artery stenosis	36	lung	alveolar cells type 1	1.0	0.00024225489570188998	0.103458482436891	0.0008882679509069301	0.569021653402901
HP:0004969	Peripheral pulmonary artery stenosis	36	lung	alveolar cells type 2	1.0	0.00536842315404624	0.21623898575018302	0.0118105309389017	0.7864561986100569
HP:0004969	Peripheral pulmonary artery stenosis	36	lung	club cells	1.0	0.0012450157680572	0.28598407222183897	0.0034237933621573	0.7864561986100569
HP:0004969	Peripheral pulmonary artery stenosis	36	lung	endothelial cells	1.0	2.74099022882517e-05	0.676996846707571	0.000301508925170769	0.976702516368867
HP:0004969	Peripheral pulmonary artery stenosis	36	lung	fibroblasts	1.0	0.000107543243954997	0.0765296121285148	0.000591487841752484	0.569021653402901
HP:0004969	Peripheral pulmonary artery stenosis	36	lung	granulocytes	1.0	0.799490058063105	0.550659797848844	0.8794390638694158	0.976702516368867
HP:0004969	Peripheral pulmonary artery stenosis	36	lung	macrophages	1.0	0.5717043572708499	0.829746802446199	0.7860934912474191	0.976702516368867
HP:0004969	Peripheral pulmonary artery stenosis	36	lung	respiratory ciliated cells	1.0	0.736132581451355	0.694263708300249	0.8794390638694158	0.976702516368867
HP:0004969	Peripheral pulmonary artery stenosis	36	lung	t-cells	1.0	0.134581575928037	0.839698331374637	0.246732889201401	0.976702516368867
HP:0005425	Recurrent sinopulmonary infections	61	lung	alveolar cells type 1	1.0	0.776644480883153	0.402684946369229	0.990511920945193	0.442953441006152
HP:0005425	Recurrent sinopulmonary infections	61	lung	alveolar cells type 2	1.0	0.00124711484519145	0.0045730818652812205	0.00457275443236865	0.0125759751295234
HP:0005425	Recurrent sinopulmonary infections	61	lung	club cells	1.0	5.3617679936939786e-145	2.29281432906356e-08	5.897944793063377e-144	1.26104788098496e-07
HP:0005425	Recurrent sinopulmonary infections	61	lung	endothelial cells	1.0	0.990511920945193	0.399368085540985	0.990511920945193	0.442953441006152
HP:0005425	Recurrent sinopulmonary infections	61	lung	fibroblasts	1.0	0.0497016774012052	0.0041252545785561605	0.136679612853314	0.0125759751295234
HP:0005425	Recurrent sinopulmonary infections	61	lung	granulocytes	1.0	0.9685642419061891	0.0390698992969812	0.990511920945193	0.0859537784533586
HP:0005425	Recurrent sinopulmonary infections	61	lung	macrophages	1.0	0.818529270051371	0.40218590893981104	0.990511920945193	0.442953441006152
HP:0005425	Recurrent sinopulmonary infections	61	lung	respiratory ciliated cells	1.0	1.43248499169808e-08	5.8795815936089595e-18	7.87866745433944e-08	6.467539752969859e-17
HP:0005425	Recurrent sinopulmonary infections	61	lung	t-cells	1.58252e-11	0.685726792485978	0.13970334309477	0.990511920945193	0.25612279567374496
HP:0006532	Recurrent pneumonia	101	lung	alveolar cells type 1	1.0	0.8274326949311759	0.8048866310773821	0.910175964424294	0.992605154752122
HP:0006532	Recurrent pneumonia	101	lung	alveolar cells type 2	1.0	0.29240179348398404	0.316820785402805	0.459488532617689	0.7494673740717509
HP:0006532	Recurrent pneumonia	101	lung	club cells	1.0	4.4991889515021196e-08	0.340666988214432	2.47455392332617e-07	0.7494673740717509
HP:0006532	Recurrent pneumonia	101	lung	endothelial cells	1.0	0.7393960514977249	0.992605154752122	0.903706285163886	0.992605154752122
HP:0006532	Recurrent pneumonia	101	lung	fibroblasts	1.0	0.00128346431189208	0.951767164384601	0.0047060358102709605	0.992605154752122
HP:0006532	Recurrent pneumonia	101	lung	granulocytes	9.63841e-08	0.0139571441198652	0.5841128448934	0.0307057170637034	0.9178916134039141
HP:0006532	Recurrent pneumonia	101	lung	macrophages	0.0	0.0122980461567216	0.248330595391907	0.0307057170637034	0.7494673740717509
HP:0006532	Recurrent pneumonia	101	lung	respiratory ciliated cells	1.0	0.5864929398938149	0.338972245417227	0.8064277923539961	0.7494673740717509
HP:0006532	Recurrent pneumonia	101	lung	t-cells	0.0	3.3140430716288105e-09	0.0107728687082318	3.64544737879169e-08	0.11850155579055
HP:0010772	Anomalous pulmonary venous return	72	lung	alveolar cells type 1	1.0	0.834156366737991	0.0753324505625371	0.947494831255153	0.16573139123758202
HP:0010772	Anomalous pulmonary venous return	72	lung	alveolar cells type 2	1.0	0.0918334985347824	0.0627356890881306	0.33672282796086894	0.16573139123758202
HP:0010772	Anomalous pulmonary venous return	72	lung	club cells	1.0	4.384594625345309e-112	5.92511334418601e-07	4.823054087879839e-111	3.2588123393023103e-06
HP:0010772	Anomalous pulmonary venous return	72	lung	endothelial cells	1.0	0.9315008465210379	0.466535565317998	0.947494831255153	0.5702101353886639
HP:0010772	Anomalous pulmonary venous return	72	lung	fibroblasts	1.0	0.369656599645117	0.0115980562178519	0.947494831255153	0.0425262061321236
HP:0010772	Anomalous pulmonary venous return	72	lung	granulocytes	1.0	0.947494831255153	0.164095893872961	0.947494831255153	0.30084247210042797
HP:0010772	Anomalous pulmonary venous return	72	lung	macrophages	1.0	0.796140481974005	0.338041252033201	0.947494831255153	0.46480672154565106
HP:0010772	Anomalous pulmonary venous return	72	lung	respiratory ciliated cells	1.0	9.40428659950173e-14	7.866307452814331e-17	5.17235762972595e-13	8.652938198095761e-16
HP:0010772	Anomalous pulmonary venous return	72	lung	t-cells	1.0	0.7692905742739001	0.618281679905288	0.947494831255153	0.680109847895817
HP:0011108	Recurrent sinusitis	62	lung	alveolar cells type 1	1.0	0.46533047187255605	0.971911161691544	0.568737243399791	0.971911161691544
HP:0011108	Recurrent sinusitis	62	lung	alveolar cells type 2	1.0	0.0006481273203210571	0.0018922828493359	0.00237646684117721	0.0104075556713474
HP:0011108	Recurrent sinusitis	62	lung	club cells	1.0	8.245593353160919e-18	0.0097256205247928	9.07015268847701e-17	0.0213963651545442
HP:0011108	Recurrent sinusitis	62	lung	endothelial cells	1.0	0.9150047531917751	0.7564541992847329	0.945530156301162	0.9245551324591179
HP:0011108	Recurrent sinusitis	62	lung	fibroblasts	1.0	0.43161214519143204	0.5886139720487651	0.568737243399791	0.809344211567052
HP:0011108	Recurrent sinusitis	62	lung	granulocytes	1.0	0.0160958282357433	0.00851575105730081	0.0354108221186353	0.0213963651545442
HP:0011108	Recurrent sinusitis	62	lung	macrophages	1.0	0.0477056787791728	0.007911561899847291	0.0874604110951501	0.0213963651545442
HP:0011108	Recurrent sinusitis	62	lung	respiratory ciliated cells	1.0	1.92941218254015e-06	7.249810118022191e-05	1.0611767003970801e-05	0.000797479112982441
HP:0011108	Recurrent sinusitis	62	lung	t-cells	1.0	0.00906551451439526	0.0381849100492067	0.024930164914587	0.0700056684235456
HP:0011617	Pulmonary situs ambiguus	45	lung	alveolar cells type 1	1.0	0.9229787004307471	0.11017000570652001	0.9808127881269041	0.242374012554344
HP:0011617	Pulmonary situs ambiguus	45	lung	alveolar cells type 2	1.0	0.0108299044693255	0.0255581272201553	0.0397096497208602	0.0702848498554271
HP:0011617	Pulmonary situs ambiguus	45	lung	club cells	1.0	6.756103545645817e-166	1.01814573227445e-09	7.431713900210398e-165	5.5998015275094796e-09
HP:0011617	Pulmonary situs ambiguus	45	lung	endothelial cells	1.0	0.960788048253766	0.27796836339887204	0.9808127881269041	0.43680742819822704
HP:0011617	Pulmonary situs ambiguus	45	lung	fibroblasts	1.0	0.0685070537361315	0.00276402392041275	0.188394397774362	0.0101347543748468
HP:0011617	Pulmonary situs ambiguus	45	lung	granulocytes	1.0	0.9808127881269041	0.24731585611252804	0.9808127881269041	0.43680742819822704
HP:0011617	Pulmonary situs ambiguus	45	lung	macrophages	1.0	0.390794140125054	0.40730273124508704	0.859747108275119	0.5243817445445971
HP:0011617	Pulmonary situs ambiguus	45	lung	respiratory ciliated cells	1.0	1.2051835530226002e-08	3.96715374648531e-24	6.628509541624299e-08	4.3638691211338394e-23
HP:0011617	Pulmonary situs ambiguus	45	lung	t-cells	1.0	0.9449785959935291	0.625004932820242	0.9808127881269041	0.6875054261022661
HP:0025177	Peribronchovascular interstitial thickening	45	lung	alveolar cells type 1	1.0	0.9229787004307471	0.11017000570652001	0.9808127881269041	0.242374012554344
HP:0025177	Peribronchovascular interstitial thickening	45	lung	alveolar cells type 2	1.0	0.0108299044693255	0.0255581272201553	0.0397096497208602	0.0702848498554271
HP:0025177	Peribronchovascular interstitial thickening	45	lung	club cells	1.0	6.756103545645817e-166	1.01814573227445e-09	7.431713900210398e-165	5.5998015275094796e-09
HP:0025177	Peribronchovascular interstitial thickening	45	lung	endothelial cells	1.0	0.960788048253766	0.27796836339887204	0.9808127881269041	0.43680742819822704
HP:0025177	Peribronchovascular interstitial thickening	45	lung	fibroblasts	1.0	0.0685070537361315	0.00276402392041275	0.188394397774362	0.0101347543748468
HP:0025177	Peribronchovascular interstitial thickening	45	lung	granulocytes	1.0	0.9808127881269041	0.24731585611252804	0.9808127881269041	0.43680742819822704
HP:0025177	Peribronchovascular interstitial thickening	45	lung	macrophages	1.0	0.390794140125054	0.40730273124508704	0.859747108275119	0.5243817445445971
HP:0025177	Peribronchovascular interstitial thickening	45	lung	respiratory ciliated cells	1.0	1.2051835530226002e-08	3.96715374648531e-24	6.628509541624299e-08	4.3638691211338394e-23
[truncated: 1,339 more rows]
